# Supplementary material for: Warming During Different Life Stages has Distinct Impacts on Host Resistance Ecology and Evolution
Source: Ecol Lett. 2025 Feb 21;28(2):e70087. doi: 10.1111/ele.70087 (PMC11843851; doi:10.1111/ele.70087)
Supplement: Supplementary file 2 — Tables S1–S6. [file ELE-28-0-s002.xlsx]

## Sheet: TableS2. pathogen CFU load
ID	Rep	Strain	Symbiont	Group	Count_10-2	cfu_ml	cfu_worm
G1_V2.1_SRF2	1	SRF2	V2	1_V2_SRF2	7	23333.3	4666.67
G1_V2.2_SRF2	2	SRF2	V2	1_V2_SRF2	8	26666.7	5333.33
G1_V2.3_SRF2	3	SRF2	V2	1_V2_SRF2	4	13333.3	2666.67
G1_V2.4_SRF2	4	SRF2	V2	1_V2_SRF2	1	3333.33	666.667
G1_V2.1_N2	1	N2	V2	1_V2_N2	70	233333	46666.7
G1_V2.2_N2	2	N2	V2	1_V2_N2	24	80000	16000
G1_V2.3_N2	3	N2	V2	1_V2_N2	52	173333	34666.7
G1_V2.4_N2	4	N2	V2	1_V2_N2	29	96666.7	19333.3

## Sheet: TableS3.population baseline m&f
Plate	Temp	Rear_temp	exposure_temp	Genotype	Treatment	Food	Sum	dead	mortality	mortality_if_double	L1_per_30ul	L1_srf2_30ul	L1_sum_500ul	L1_srf2_prop
1	20C_20C	20C	20C	N2	infection	OP50	320	37	0.115625	0.115625	17	NA	missing	NA
2	20C_20C	20C	20C	N2	infection	OP50	320	38	0.11875	0.11875	17	NA	283.333	NA
3	20C_20C	20C	20C	N2	infection	OP50	320	33	0.103125	0.103125	2	NA	33.3333	NA
4	20C_20C	20C	20C	N2	infection	OP50	320	45	0.140625	0.140625	29	NA	483.333	NA
5	20C_20C	20C	20C	N2	infection	OP50	320	41	0.128125	0.128125	8	NA	133.333	NA
6	20C_20C	20C	20C	N2	infection	OP50	320	52	0.1625	0.1625	12	NA	200	NA
1	20C_20C	20C	20C	N2	control	OP50	320	0	0	0	17	NA	283.333	NA
2	20C_20C	20C	20C	N2	control	OP50	320	0	0	0	40	NA	666.667	NA
3	20C_20C	20C	20C	N2	control	OP50	320	0	0	0	70	NA	1166.67	NA
4	20C_20C	20C	20C	N2	control	OP50	320	0	0	0	60	NA	1000	NA
5	20C_20C	20C	20C	N2	control	OP50	320	0	0	0	82	NA	1366.67	NA
6	20C_20C	20C	20C	N2	control	OP50	320	0	0	0	45	NA	750	NA
1	20C_20C	20C	20C	srf-2	infection	OP50	320	0	0	0	81	NA	1350	NA
2	20C_20C	20C	20C	srf-2	infection	OP50	320	0	0	0	81	NA	1350	NA
3	20C_20C	20C	20C	srf-2	infection	OP50	320	0	0	0	67	NA	1116.67	NA
4	20C_20C	20C	20C	srf-2	infection	OP50	320	0	0	0	40	NA	666.667	NA
5	20C_20C	20C	20C	srf-2	infection	OP50	320	0	0	0	59	NA	983.333	NA
6	20C_20C	20C	20C	srf-2	infection	OP50	320	0	0	0	45	NA	750	NA
1	20C_20C	20C	20C	srf-2	control	OP50	320	0	0	0	45	NA	750	NA
2	20C_20C	20C	20C	srf-2	control	OP50	320	0	0	0	88	NA	1466.67	NA
3	20C_20C	20C	20C	srf-2	control	OP50	320	0	0	0	95	NA	1583.33	NA
4	20C_20C	20C	20C	srf-2	control	OP50	320	0	0	0	90	NA	1500	NA
5	20C_20C	20C	20C	srf-2	control	OP50	320	0	0	0	79	NA	1316.67	NA
6	20C_20C	20C	20C	srf-2	control	OP50	320	0	0	0	65	NA	1083.33	NA
1	20C_20C	20C	20C	N2+srf-2	infection	OP50	320	17	0.053125	0.10625	12	4	200	0.333333
2	20C_20C	20C	20C	N2+srf-2	infection	OP50	320	13	0.040625	0.08125	37	26	616.667	0.702703
3	20C_20C	20C	20C	N2+srf-2	infection	OP50	320	10	0.03125	0.0625	51	32	850	0.627451
4	20C_20C	20C	20C	N2+srf-2	infection	OP50	320	14	0.04375	0.0875	30	18	500	0.6
5	20C_20C	20C	20C	N2+srf-2	infection	OP50	320	22	0.06875	0.1375	49	32	816.667	0.653061
6	20C_20C	20C	20C	N2+srf-2	infection	OP50	320	8	0.025	0.05	13	6	216.667	0.461538
1	20C_20C	20C	20C	N2+srf-2	control	OP50	320	0	0	0	91	55	1516.67	0.604396
2	20C_20C	20C	20C	N2+srf-2	control	OP50	320	0	0	0	92	59	1533.33	0.641304
3	20C_20C	20C	20C	N2+srf-2	control	OP50	320	0	0	0	89	33	1483.33	0.370787
4	20C_20C	20C	20C	N2+srf-2	control	OP50	320	0	0	0	86	40	1433.33	0.465116
5	20C_20C	20C	20C	N2+srf-2	control	OP50	320	0	0	0	70	29	1166.67	0.414286
6	20C_20C	20C	20C	N2+srf-2	control	OP50	320	0	0	0	81	35	1350	0.432099
1	20C_25C	20C	25C	N2	infection	OP50	320	79	0.246875	0.246875	29	NA	483.333	NA
2	20C_25C	20C	25C	N2	infection	OP50	320	88	0.275	0.275	51	NA	850	NA
3	20C_25C	20C	25C	N2	infection	OP50	320	102	0.31875	0.31875	20	NA	333.333	NA
4	20C_25C	20C	25C	N2	infection	OP50	320	106	0.33125	0.33125	5	NA	83.3333	NA
5	20C_25C	20C	25C	N2	infection	OP50	320	115	0.359375	0.359375	4	NA	66.6667	NA
6	20C_25C	20C	25C	N2	infection	OP50	320	101	0.315625	0.315625	35	NA	583.333	NA
1	20C_25C	20C	25C	N2	control	OP50	320	0	0	0	96	NA	1600	NA
2	20C_25C	20C	25C	N2	control	OP50	320	0	0	0	157	NA	2616.67	NA
3	20C_25C	20C	25C	N2	control	OP50	320	0	0	0	160	NA	2666.67	NA
4	20C_25C	20C	25C	N2	control	OP50	320	0	0	0	110	NA	1833.33	NA
5	20C_25C	20C	25C	N2	control	OP50	320	0	0	0	131	NA	2183.33	NA
6	20C_25C	20C	25C	N2	control	OP50	320	0	0	0	140	NA	2333.33	NA
1	20C_25C	20C	25C	srf-2	infection	OP50	320	0	0	0	36	NA	600	NA
2	20C_25C	20C	25C	srf-2	infection	OP50	320	0	0	0	93	NA	1550	NA
3	20C_25C	20C	25C	srf-2	infection	OP50	320	0	0	0	56	NA	933.333	NA
4	20C_25C	20C	25C	srf-2	infection	OP50	320	0	0	0	81	NA	1350	NA
5	20C_25C	20C	25C	srf-2	infection	OP50	320	0	0	0	49	NA	816.667	NA
6	20C_25C	20C	25C	srf-2	infection	OP50	320	0	0	0	69	NA	1150	NA
1	20C_25C	20C	25C	srf-2	control	OP50	320	0	0	0	200	NA	3333.33	NA
2	20C_25C	20C	25C	srf-2	control	OP50	320	0	0	0	278	NA	4633.33	NA
3	20C_25C	20C	25C	srf-2	control	OP50	320	0	0	0	155	NA	2583.33	NA
4	20C_25C	20C	25C	srf-2	control	OP50	320	0	0	0	181	NA	3016.67	NA
5	20C_25C	20C	25C	srf-2	control	OP50	320	0	0	0	148	NA	2466.67	NA
6	20C_25C	20C	25C	srf-2	control	OP50	320	0	0	0	121	NA	2016.67	NA
1	20C_25C	20C	25C	N2+srf-2	infection	OP50	320	38	0.11875	0.2375	30	12	500	0.4
2	20C_25C	20C	25C	N2+srf-2	infection	OP50	320	38	0.11875	0.2375	49	26	816.667	0.530612
3	20C_25C	20C	25C	N2+srf-2	infection	OP50	320	51	0.159375	0.31875	57	52	950	0.912281
4	20C_25C	20C	25C	N2+srf-2	infection	OP50	320	32	0.1	0.2	30	22	500	0.733333
5	20C_25C	20C	25C	N2+srf-2	infection	OP50	320	36	0.1125	0.225	83	58	1383.33	0.698795
6	20C_25C	20C	25C	N2+srf-2	infection	OP50	320	30	0.09375	0.1875	42	23	700	0.547619
1	20C_25C	20C	25C	N2+srf-2	control	OP50	320	0	0	0	234	98	3900	0.418803
2	20C_25C	20C	25C	N2+srf-2	control	OP50	320	0	0	0	181	52	3016.67	0.287293
3	20C_25C	20C	25C	N2+srf-2	control	OP50	320	0	0	0	180	101	3000	0.561111
4	20C_25C	20C	25C	N2+srf-2	control	OP50	320	0	0	0	191	83	3183.33	0.434555
5	20C_25C	20C	25C	N2+srf-2	control	OP50	320	0	0	0	165	51	2750	0.309091
6	20C_25C	20C	25C	N2+srf-2	control	OP50	320	0	0	0	201	90	3350	0.447761
1	25C_20C	25C	20C	N2	infection	OP50	230	6	0.026087	0.026087	37	NA	616.667	NA
2	25C_20C	25C	20C	N2	infection	OP50	230	4	0.0173913	0.0173913	46	NA	766.667	NA
3	25C_20C	25C	20C	N2	infection	OP50	230	5	0.0217391	0.0217391	62	NA	1033.33	NA
4	25C_20C	25C	20C	N2	infection	OP50	230	3	0.0130435	0.0130435	23	NA	383.333	NA
5	25C_20C	25C	20C	N2	infection	OP50	230	11	0.0478261	0.0478261	22	NA	366.667	NA
6	25C_20C	25C	20C	N2	infection	OP50	230	6	0.026087	0.026087	10	NA	166.667	NA
1	25C_20C	25C	20C	N2	control	OP50	230	0	0	0	28	NA	466.667	NA
2	25C_20C	25C	20C	N2	control	OP50	230	0	0	0	26	NA	433.333	NA
3	25C_20C	25C	20C	N2	control	OP50	230	0	0	0	30	NA	500	NA
4	25C_20C	25C	20C	N2	control	OP50	230	0	0	0	71	NA	1183.33	NA
5	25C_20C	25C	20C	N2	control	OP50	230	0	0	0	70	NA	1166.67	NA
6	25C_20C	25C	20C	N2	control	OP50	230	0	0	0	69	NA	1150	NA
1	25C_20C	25C	20C	srf-2	infection	OP50	230	0	0	0	7	NA	116.667	NA
2	25C_20C	25C	20C	srf-2	infection	OP50	230	0	0	0	10	NA	166.667	NA
3	25C_20C	25C	20C	srf-2	infection	OP50	230	0	0	0	11	NA	183.333	NA
4	25C_20C	25C	20C	srf-2	infection	OP50	230	0	0	0	13	NA	216.667	NA
5	25C_20C	25C	20C	srf-2	infection	OP50	230	0	0	0	9	NA	150	NA
6	25C_20C	25C	20C	srf-2	infection	OP50	230	0	0	0	12	NA	200	NA
1	25C_20C	25C	20C	srf-2	control	OP50	230	0	0	0	17	NA	283.333	NA
2	25C_20C	25C	20C	srf-2	control	OP50	230	0	0	0	22	NA	366.667	NA
3	25C_20C	25C	20C	srf-2	control	OP50	230	0	0	0	24	NA	400	NA
4	25C_20C	25C	20C	srf-2	control	OP50	230	0	0	0	18	NA	300	NA
5	25C_20C	25C	20C	srf-2	control	OP50	230	0	0	0	27	NA	450	NA
6	25C_20C	25C	20C	srf-2	control	OP50	230	0	0	0	21	NA	350	NA
1	25C_20C	25C	20C	N2+srf-2	infection	OP50	230	3	0.0130435	0.026087	8	3	133.333	0.375
2	25C_20C	25C	20C	N2+srf-2	infection	OP50	230	3	0.0130435	0.026087	12	4	200	0.333333
3	25C_20C	25C	20C	N2+srf-2	infection	OP50	230	4	0.0173913	0.0347826	16	8	266.667	0.5
4	25C_20C	25C	20C	N2+srf-2	infection	OP50	230	1	0.00434783	0.00869565	15	4	250	0.266667
5	25C_20C	25C	20C	N2+srf-2	infection	OP50	230	2	0.00869565	0.0173913	6	4	100	0.666667
6	25C_20C	25C	20C	N2+srf-2	infection	OP50	230	6	0.026087	0.0521739	24	16	400	0.666667
1	25C_20C	25C	20C	N2+srf-2	control	OP50	230	0	0	0	21	9	350	0.428571
2	25C_20C	25C	20C	N2+srf-2	control	OP50	230	0	0	0	8	6	133.333	0.75
3	25C_20C	25C	20C	N2+srf-2	control	OP50	230	0	0	0	25	10	416.667	0.4
4	25C_20C	25C	20C	N2+srf-2	control	OP50	230	0	0	0	13	7	216.667	0.538462
5	25C_20C	25C	20C	N2+srf-2	control	OP50	230	0	0	0	30	11	500	0.366667
6	25C_20C	25C	20C	N2+srf-2	control	OP50	230	0	0	0	18	8	300	0.444444
1	25C_25C	25C	25C	N2	infection	OP50	230	29	0.126087	0.126087	15	NA	250	NA
2	25C_25C	25C	25C	N2	infection	OP50	230	39	0.169565	0.169565	10	NA	166.667	NA
3	25C_25C	25C	25C	N2	infection	OP50	230	45	0.195652	0.195652	9	NA	150	NA
4	25C_25C	25C	25C	N2	infection	OP50	230	37	0.16087	0.16087	11	NA	183.333	NA
5	25C_25C	25C	25C	N2	infection	OP50	230	58	0.252174	0.252174	22	NA	366.667	NA
6	25C_25C	25C	25C	N2	infection	OP50	230	65	0.282609	0.282609	21	NA	350	NA
1	25C_25C	25C	25C	N2	control	OP50	230	0	0	0	139	NA	2316.67	NA
2	25C_25C	25C	25C	N2	control	OP50	230	0	0	0	218	NA	3633.33	NA
3	25C_25C	25C	25C	N2	control	OP50	230	0	0	0	98	NA	1633.33	NA
4	25C_25C	25C	25C	N2	control	OP50	230	0	0	0	110	NA	1833.33	NA
5	25C_25C	25C	25C	N2	control	OP50	230	0	0	0	140	NA	2333.33	NA
6	25C_25C	25C	25C	N2	control	OP50	230	0	0	0	139	NA	2316.67	NA
1	25C_25C	25C	25C	srf-2	infection	OP50	230	0	0	0	55	NA	916.667	NA
2	25C_25C	25C	25C	srf-2	infection	OP50	230	0	0	0	42	NA	700	NA
3	25C_25C	25C	25C	srf-2	infection	OP50	230	0	0	0	45	NA	750	NA
4	25C_25C	25C	25C	srf-2	infection	OP50	230	0	0	0	44	NA	733.333	NA
5	25C_25C	25C	25C	srf-2	infection	OP50	230	0	0	0	47	NA	783.333	NA
6	25C_25C	25C	25C	srf-2	infection	OP50	230	0	0	0	50	NA	833.333	NA
1	25C_25C	25C	25C	srf-2	control	OP50	230	0	0	0	35	NA	583.333	NA
2	25C_25C	25C	25C	srf-2	control	OP50	230	0	0	0	97	NA	1616.67	NA
3	25C_25C	25C	25C	srf-2	control	OP50	230	0	0	0	100	NA	1666.67	NA
4	25C_25C	25C	25C	srf-2	control	OP50	230	0	0	0	88	NA	1466.67	NA
5	25C_25C	25C	25C	srf-2	control	OP50	230	0	0	0	94	NA	1566.67	NA
6	25C_25C	25C	25C	srf-2	control	OP50	230	0	0	0	60	NA	1000	NA
1	25C_25C	25C	25C	N2+srf-2	infection	OP50	230	24	0.104348	0.208696	17	14	283.333	0.823529
2	25C_25C	25C	25C	N2+srf-2	infection	OP50	230	30	0.130435	0.26087	17	13	283.333	0.764706
3	25C_25C	25C	25C	N2+srf-2	infection	OP50	230	29	0.126087	0.252174	28	21	466.667	0.75
4	25C_25C	25C	25C	N2+srf-2	infection	OP50	230	29	0.126087	0.252174	7	2	116.667	0.285714
5	25C_25C	25C	25C	N2+srf-2	infection	OP50	230	24	0.104348	0.208696	13	6	216.667	0.461538
6	25C_25C	25C	25C	N2+srf-2	infection	OP50	230	32	0.13913	0.278261	18	12	300	0.666667
1	25C_25C	25C	25C	N2+srf-2	control	OP50	230	0	0	0	27	15	450	0.555556
2	25C_25C	25C	25C	N2+srf-2	control	OP50	230	0	0	0	47	25	783.333	0.531915
3	25C_25C	25C	25C	N2+srf-2	control	OP50	230	0	0	0	30	16	500	0.533333
4	25C_25C	25C	25C	N2+srf-2	control	OP50	230	0	0	0	51	23	850	0.45098
5	25C_25C	25C	25C	N2+srf-2	control	OP50	230	0	0	0	19	10	316.667	0.526316
6	25C_25C	25C	25C	N2+srf-2	control	OP50	230	0	0	0	25	7	416.667	0.28

## Sheet: TableS4. evolution data
Plate	Temp	Rear_temp	exposure_temp	Plate_No	Genotype	Treatment	Food	all_L1	srf_L1	N2_L1	srf_freq	N2_freq	N2_relative_fitness	L1_per_ul	need_supplement	supplemented_from	Generation	supplemented_info	Notes
1	20C_20C	20C	20C	20C_20C_1	N2+srf-2	infection	OP50	NA	NA	#VALUE!	0.5	0.5	0	#VALUE!	#VALUE!	NA	0	1	20C_20C
2	20C_20C	20C	20C	20C_20C_2	N2+srf-2	infection	OP50	NA	NA	#VALUE!	0.5	0.5	0	#VALUE!	#VALUE!	NA	0	2	20C_20C
3	20C_20C	20C	20C	20C_20C_3	N2+srf-2	infection	OP50	NA	NA	#VALUE!	0.5	0.5	0	#VALUE!	#VALUE!	NA	0	3	20C_20C
4	20C_20C	20C	20C	20C_20C_4	N2+srf-2	infection	OP50	NA	NA	#VALUE!	0.5	0.5	0	#VALUE!	#VALUE!	NA	0	4	20C_20C
5	20C_20C	20C	20C	20C_20C_5	N2+srf-2	infection	OP50	NA	NA	#VALUE!	0.5	0.5	0	#VALUE!	#VALUE!	NA	0	5	20C_20C
6	20C_20C	20C	20C	20C_20C_6	N2+srf-2	infection	OP50	NA	NA	#VALUE!	0.5	0.5	0	#VALUE!	#VALUE!	NA	0	6	20C_20C
1	20C_20C	20C	20C	20C_20C_1	N2+srf-2	control	OP50	NA	NA	#VALUE!	0.5	0.5	0	#VALUE!	#VALUE!	NA	0	1	20C_20C
2	20C_20C	20C	20C	20C_20C_2	N2+srf-2	control	OP50	NA	NA	#VALUE!	0.5	0.5	0	#VALUE!	#VALUE!	NA	0	2	20C_20C
3	20C_20C	20C	20C	20C_20C_3	N2+srf-2	control	OP50	NA	NA	#VALUE!	0.5	0.5	0	#VALUE!	#VALUE!	NA	0	3	20C_20C
4	20C_20C	20C	20C	20C_20C_4	N2+srf-2	control	OP50	NA	NA	#VALUE!	0.5	0.5	0	#VALUE!	#VALUE!	NA	0	4	20C_20C
5	20C_20C	20C	20C	20C_20C_5	N2+srf-2	control	OP50	NA	NA	#VALUE!	0.5	0.5	0	#VALUE!	#VALUE!	NA	0	5	20C_20C
6	20C_20C	20C	20C	20C_20C_6	N2+srf-2	control	OP50	NA	NA	#VALUE!	0.5	0.5	0	#VALUE!	#VALUE!	NA	0	6	20C_20C
1	20C_25C	20C	25C	20C_25C_1	N2+srf-2	infection	OP50	NA	NA	#VALUE!	0.5	0.5	0	#VALUE!	#VALUE!	NA	0	1	20C_25C
2	20C_25C	20C	25C	20C_25C_2	N2+srf-2	infection	OP50	NA	NA	#VALUE!	0.5	0.5	0	#VALUE!	#VALUE!	NA	0	2	20C_25C
3	20C_25C	20C	25C	20C_25C_3	N2+srf-2	infection	OP50	NA	NA	#VALUE!	0.5	0.5	0	#VALUE!	#VALUE!	NA	0	3	20C_25C
4	20C_25C	20C	25C	20C_25C_4	N2+srf-2	infection	OP50	NA	NA	#VALUE!	0.5	0.5	0	#VALUE!	#VALUE!	NA	0	4	20C_25C
5	20C_25C	20C	25C	20C_25C_5	N2+srf-2	infection	OP50	NA	NA	#VALUE!	0.5	0.5	0	#VALUE!	#VALUE!	NA	0	5	20C_25C
6	20C_25C	20C	25C	20C_25C_6	N2+srf-2	infection	OP50	NA	NA	#VALUE!	0.5	0.5	0	#VALUE!	#VALUE!	NA	0	6	20C_25C
1	20C_25C	20C	25C	20C_25C_1	N2+srf-2	control	OP50	NA	NA	#VALUE!	0.5	0.5	0	#VALUE!	#VALUE!	NA	0	1	20C_25C
2	20C_25C	20C	25C	20C_25C_2	N2+srf-2	control	OP50	NA	NA	#VALUE!	0.5	0.5	0	#VALUE!	#VALUE!	NA	0	2	20C_25C
3	20C_25C	20C	25C	20C_25C_3	N2+srf-2	control	OP50	NA	NA	#VALUE!	0.5	0.5	0	#VALUE!	#VALUE!	NA	0	3	20C_25C
4	20C_25C	20C	25C	20C_25C_4	N2+srf-2	control	OP50	NA	NA	#VALUE!	0.5	0.5	0	#VALUE!	#VALUE!	NA	0	4	20C_25C
5	20C_25C	20C	25C	20C_25C_5	N2+srf-2	control	OP50	NA	NA	#VALUE!	0.5	0.5	0	#VALUE!	#VALUE!	NA	0	5	20C_25C
6	20C_25C	20C	25C	20C_25C_6	N2+srf-2	control	OP50	NA	NA	#VALUE!	0.5	0.5	0	#VALUE!	#VALUE!	NA	0	6	20C_25C
1	25C_20C	25C	20C	25C_20C_1	N2+srf-2	infection	OP50	NA	NA	#VALUE!	0.5	0.5	0	#VALUE!	#VALUE!	NA	0	1	25C_20C
2	25C_20C	25C	20C	25C_20C_2	N2+srf-2	infection	OP50	NA	NA	#VALUE!	0.5	0.5	0	#VALUE!	#VALUE!	NA	0	2	25C_20C
3	25C_20C	25C	20C	25C_20C_3	N2+srf-2	infection	OP50	NA	NA	#VALUE!	0.5	0.5	0	#VALUE!	#VALUE!	NA	0	3	25C_20C
4	25C_20C	25C	20C	25C_20C_4	N2+srf-2	infection	OP50	NA	NA	#VALUE!	0.5	0.5	0	#VALUE!	#VALUE!	NA	0	4	25C_20C
5	25C_20C	25C	20C	25C_20C_5	N2+srf-2	infection	OP50	NA	NA	#VALUE!	0.5	0.5	0	#VALUE!	#VALUE!	NA	0	5	25C_20C
6	25C_20C	25C	20C	25C_20C_6	N2+srf-2	infection	OP50	NA	NA	#VALUE!	0.5	0.5	0	#VALUE!	#VALUE!	NA	0	6	25C_20C
1	25C_20C	25C	20C	25C_20C_1	N2+srf-2	control	OP50	NA	NA	#VALUE!	0.5	0.5	0	#VALUE!	#VALUE!	NA	0	1	25C_20C
2	25C_20C	25C	20C	25C_20C_2	N2+srf-2	control	OP50	NA	NA	#VALUE!	0.5	0.5	0	#VALUE!	#VALUE!	NA	0	2	25C_20C
3	25C_20C	25C	20C	25C_20C_3	N2+srf-2	control	OP50	NA	NA	#VALUE!	0.5	0.5	0	#VALUE!	#VALUE!	NA	0	3	25C_20C
4	25C_20C	25C	20C	25C_20C_4	N2+srf-2	control	OP50	NA	NA	#VALUE!	0.5	0.5	0	#VALUE!	#VALUE!	NA	0	4	25C_20C
5	25C_20C	25C	20C	25C_20C_5	N2+srf-2	control	OP50	NA	NA	#VALUE!	0.5	0.5	0	#VALUE!	#VALUE!	NA	0	5	25C_20C
6	25C_20C	25C	20C	25C_20C_6	N2+srf-2	control	OP50	NA	NA	#VALUE!	0.5	0.5	0	#VALUE!	#VALUE!	NA	0	6	25C_20C
1	25C_25C	25C	25C	25C_25C_1	N2+srf-2	infection	OP50	NA	NA	#VALUE!	0.5	0.5	0	#VALUE!	#VALUE!	NA	0	1	25C_25C
2	25C_25C	25C	25C	25C_25C_2	N2+srf-2	infection	OP50	NA	NA	#VALUE!	0.5	0.5	0	#VALUE!	#VALUE!	NA	0	2	25C_25C
3	25C_25C	25C	25C	25C_25C_3	N2+srf-2	infection	OP50	NA	NA	#VALUE!	0.5	0.5	0	#VALUE!	#VALUE!	NA	0	3	25C_25C
4	25C_25C	25C	25C	25C_25C_4	N2+srf-2	infection	OP50	NA	NA	#VALUE!	0.5	0.5	0	#VALUE!	#VALUE!	NA	0	4	25C_25C
5	25C_25C	25C	25C	25C_25C_5	N2+srf-2	infection	OP50	NA	NA	#VALUE!	0.5	0.5	0	#VALUE!	#VALUE!	NA	0	5	25C_25C
6	25C_25C	25C	25C	25C_25C_6	N2+srf-2	infection	OP50	NA	NA	#VALUE!	0.5	0.5	0	#VALUE!	#VALUE!	NA	0	6	25C_25C
1	25C_25C	25C	25C	25C_25C_1	N2+srf-2	control	OP50	NA	NA	#VALUE!	0.5	0.5	0	#VALUE!	#VALUE!	NA	0	1	25C_25C
2	25C_25C	25C	25C	25C_25C_2	N2+srf-2	control	OP50	NA	NA	#VALUE!	0.5	0.5	0	#VALUE!	#VALUE!	NA	0	2	25C_25C
3	25C_25C	25C	25C	25C_25C_3	N2+srf-2	control	OP50	NA	NA	#VALUE!	0.5	0.5	0	#VALUE!	#VALUE!	NA	0	3	25C_25C
4	25C_25C	25C	25C	25C_25C_4	N2+srf-2	control	OP50	NA	NA	#VALUE!	0.5	0.5	0	#VALUE!	#VALUE!	NA	0	4	25C_25C
5	25C_25C	25C	25C	25C_25C_5	N2+srf-2	control	OP50	NA	NA	#VALUE!	0.5	0.5	0	#VALUE!	#VALUE!	NA	0	5	25C_25C
6	25C_25C	25C	25C	25C_25C_6	N2+srf-2	control	OP50	NA	NA	#VALUE!	0.5	0.5	0	#VALUE!	#VALUE!	NA	0	6	25C_25C
1	20C_20C	20C	20C	20C_20C_1	N2+srf-2	infection	OP50	34	26	8	0.764706	0.235294	-1.17865	2.83333	no	NA	1		found eggs not hatching in random treatments
2	20C_20C	20C	20C	20C_20C_2	N2+srf-2	infection	OP50	17	9	8	0.529412	0.470588	-0.117783	1.41667	yes	NA	1
3	20C_20C	20C	20C	20C_20C_3	N2+srf-2	infection	OP50	11	5	6	0.454545	0.545455	0.182322	0.916667	yes	NA	1
4	20C_20C	20C	20C	20C_20C_4	N2+srf-2	infection	OP50	24	13	11	0.541667	0.458333	-0.167054	2	yes	NA	1
5	20C_20C	20C	20C	20C_20C_5	N2+srf-2	infection	OP50	6	4	2	0.666667	0.333333	-0.693147	0.5	yes	NA	1
6	20C_20C	20C	20C	20C_20C_6	N2+srf-2	infection	OP50	63	21	42	0.333333	0.666667	0.693147	5.25	no	NA	1
1	20C_20C	20C	20C	20C_20C_1	N2+srf-2	control	OP50	60	24	36	0.4	0.6	0.405465	5	no	NA	1
2	20C_20C	20C	20C	20C_20C_2	N2+srf-2	control	OP50	63	28	35	0.444444	0.555556	0.223144	5.25	no	NA	1
3	20C_20C	20C	20C	20C_20C_3	N2+srf-2	control	OP50	72	29	43	0.402778	0.597222	0.393904	6	no	NA	1
4	20C_20C	20C	20C	20C_20C_4	N2+srf-2	control	OP50	125	33	92	0.264	0.736	1.02528	10.4167	no	NA	1
5	20C_20C	20C	20C	20C_20C_5	N2+srf-2	control	OP50	128	46	82	0.359375	0.640625	0.578078	10.6667	no	NA	1
6	20C_20C	20C	20C	20C_20C_6	N2+srf-2	control	OP50	35	13	22	0.371429	0.628571	0.526093	2.91667	no	NA	1
1	20C_25C	20C	25C	20C_25C_1	N2+srf-2	infection	OP50	46	20	26	0.434783	0.565217	0.262364	3.83333	no	NA	1
2	20C_25C	20C	25C	20C_25C_2	N2+srf-2	infection	OP50	47	29	18	0.617021	0.382979	-0.476924	3.91667	no	NA	1
3	20C_25C	20C	25C	20C_25C_3	N2+srf-2	infection	OP50	68	33	35	0.485294	0.514706	0.0588405	5.66667	no	NA	1
4	20C_25C	20C	25C	20C_25C_4	N2+srf-2	infection	OP50	78	34	44	0.435897	0.564103	0.257829	6.5	no	NA	1
5	20C_25C	20C	25C	20C_25C_5	N2+srf-2	infection	OP50	53	24	29	0.45283	0.54717	0.189242	4.41667	no	NA	1
6	20C_25C	20C	25C	20C_25C_6	N2+srf-2	infection	OP50	51	25	26	0.490196	0.509804	0.0392207	4.25	no	NA	1
1	20C_25C	20C	25C	20C_25C_1	N2+srf-2	control	OP50	75	44	31	0.586667	0.413333	-0.350202	6.25	no	NA	1
2	20C_25C	20C	25C	20C_25C_2	N2+srf-2	control	OP50	70	37	33	0.528571	0.471429	-0.11441	5.83333	no	NA	1
3	20C_25C	20C	25C	20C_25C_3	N2+srf-2	control	OP50	77	35	42	0.454545	0.545455	0.182322	6.41667	no	NA	1
4	20C_25C	20C	25C	20C_25C_4	N2+srf-2	control	OP50	146	49	97	0.335616	0.664384	0.682891	12.1667	no	NA	1
5	20C_25C	20C	25C	20C_25C_5	N2+srf-2	control	OP50	173	88	85	0.508671	0.491329	-0.0346856	14.4167	no	NA	1
6	20C_25C	20C	25C	20C_25C_6	N2+srf-2	control	OP50	166	96	70	0.578313	0.421687	-0.315853	13.8333	no	NA	1
1	25C_20C	25C	20C	25C_20C_1	N2+srf-2	infection	OP50	53	27	26	0.509434	0.490566	-0.0377403	1.76667	yes	NA	1
2	25C_20C	25C	20C	25C_20C_2	N2+srf-2	infection	OP50	72	33	39	0.458333	0.541667	0.167054	2.4	no	NA	1
3	25C_20C	25C	20C	25C_20C_3	N2+srf-2	infection	OP50	89	45	44	0.505618	0.494382	-0.0224729	2.96667	no	NA	1
4	25C_20C	25C	20C	25C_20C_4	N2+srf-2	infection	OP50	79	23	56	0.291139	0.708861	0.889857	4.38889	no	NA	1
5	25C_20C	25C	20C	25C_20C_5	N2+srf-2	infection	OP50	67	12	55	0.179104	0.820896	1.52243	3.72222	no	NA	1
6	25C_20C	25C	20C	25C_20C_6	N2+srf-2	infection	OP50	18	8	10	0.444444	0.555556	0.223144	1	yes	NA	1
1	25C_20C	25C	20C	25C_20C_1	N2+srf-2	control	OP50	21	5	16	0.238095	0.761905	1.16315	0.7	yes	NA	1
2	25C_20C	25C	20C	25C_20C_2	N2+srf-2	control	OP50	120	49	71	0.408333	0.591667	0.37086	4	no	NA	1
3	25C_20C	25C	20C	25C_20C_3	N2+srf-2	control	OP50	116	39	77	0.336207	0.663793	0.680244	3.86667	no	NA	1
4	25C_20C	25C	20C	25C_20C_4	N2+srf-2	control	OP50	179	75	104	0.418994	0.581006	0.326903	7.45833	no	NA	1
5	25C_20C	25C	20C	25C_20C_5	N2+srf-2	control	OP50	87	28	59	0.321839	0.678161	0.745333	4.83333	no	NA	1
6	25C_20C	25C	20C	25C_20C_6	N2+srf-2	control	OP50	86	20	66	0.232558	0.767442	1.19392	4.77778	no	NA	1
1	25C_25C	25C	25C	25C_25C_1	N2+srf-2	infection	OP50	58	20	38	0.344828	0.655172	0.641854	4.83333	no	NA	1
2	25C_25C	25C	25C	25C_25C_2	N2+srf-2	infection	OP50	64	28	36	0.4375	0.5625	0.251314	5.33333	no	NA	1
3	25C_25C	25C	25C	25C_25C_3	N2+srf-2	infection	OP50	55	23	32	0.418182	0.581818	0.330242	4.58333	no	NA	1
4	25C_25C	25C	25C	25C_25C_4	N2+srf-2	infection	OP50	12	4	8	0.333333	0.666667	0.693147	1	yes	NA	1
5	25C_25C	25C	25C	25C_25C_5	N2+srf-2	infection	OP50	41	31	10	0.756098	0.243902	-1.1314	3.41667	no	NA	1
6	25C_25C	25C	25C	25C_25C_6	N2+srf-2	infection	OP50	61	37	24	0.606557	0.393443	-0.432864	5.08333	no	NA	1
1	25C_25C	25C	25C	25C_25C_1	N2+srf-2	control	OP50	174	76	98	0.436782	0.563218	0.254234	14.5	no	NA	1
2	25C_25C	25C	25C	25C_25C_2	N2+srf-2	control	OP50	176	79	97	0.448864	0.551136	0.205263	14.6667	no	NA	1
3	25C_25C	25C	25C	25C_25C_3	N2+srf-2	control	OP50	149	59	90	0.395973	0.604027	0.422272	12.4167	no	NA	1
4	25C_25C	25C	25C	25C_25C_4	N2+srf-2	control	OP50	47	35	12	0.744681	0.255319	-1.07044	3.91667	no	NA	1
5	25C_25C	25C	25C	25C_25C_5	N2+srf-2	control	OP50	69	35	34	0.507246	0.492754	-0.0289875	5.75	no	NA	1
6	25C_25C	25C	25C	25C_25C_6	N2+srf-2	control	OP50	81	43	38	0.530864	0.469136	-0.123614	6.75	no	NA	1
1	20C_20C	20C	20C	20C_20C_1	N2+srf-2	infection	OP50	16	5	11	0.3125	0.6875	0.788457	1.33333	yes	20C_stock	2	600ul+70ul_srf+153ul_N2	20C_20C_infection see obvious mortality, but 20C_25C_infection doesn't
2	20C_20C	20C	20C	20C_20C_2	N2+srf-2	infection	OP50	35	8	27	0.228571	0.771429	1.2164	2.91667	no	NA	2		found eggs not hatching in random treatments
3	20C_20C	20C	20C	20C_20C_3	N2+srf-2	infection	OP50	13	3	10	0.230769	0.769231	1.20397	1.08333	yes	20C_stock	2	700ul+70ul_srf+230ul_N2	found 20C growing group have more eggs when bleaching
4	20C_20C	20C	20C	20C_20C_4	N2+srf-2	infection	OP50	7	1	6	0.142857	0.857143	1.79176	0.583333	yes	20C_stock	2	500ul+107ul_srf+642ul_N2
5	20C_20C	20C	20C	20C_20C_5	N2+srf-2	infection	OP50	21	12	9	0.571429	0.428571	-0.287682	1.75	yes	20C_stock	2	500ul+72ul_srf+54ul_N2
6	20C_20C	20C	20C	20C_20C_6	N2+srf-2	infection	OP50	21	21	0	1	0	-6.90776	1.75	yes	20C_stock	2	500ul+24ul_srf+101ul_N2
1	20C_20C	20C	20C	20C_20C_1	N2+srf-2	control	OP50	92	4	88	0.0434783	0.956522	3.09104	7.66667	no	NA	2
2	20C_20C	20C	20C	20C_20C_2	N2+srf-2	control	OP50	104	51	53	0.490385	0.509615	0.0384663	8.66667	no	NA	2
3	20C_20C	20C	20C	20C_20C_3	N2+srf-2	control	OP50	126	50	76	0.396825	0.603175	0.41871	10.5	no	NA	2
4	20C_20C	20C	20C	20C_20C_4	N2+srf-2	control	OP50	15	5	10	0.333333	0.666667	0.693147	1.25	yes	20C_stock	2	700ul+55ul_srf+108ul_N2
5	20C_20C	20C	20C	20C_20C_5	N2+srf-2	control	OP50	105	50	55	0.47619	0.52381	0.0953102	8.75	no	NA	2
6	20C_20C	20C	20C	20C_20C_6	N2+srf-2	control	OP50	79	38	41	0.481013	0.518987	0.0759859	6.58333	no	NA	2
1	20C_25C	20C	25C	20C_25C_1	N2+srf-2	infection	OP50	155	75	80	0.483871	0.516129	0.0645385	6.45833	no	NA	2
2	20C_25C	20C	25C	20C_25C_2	N2+srf-2	infection	OP50	57	22	35	0.385965	0.614035	0.464306	4.75	no	NA	2
3	20C_25C	20C	25C	20C_25C_3	N2+srf-2	infection	OP50	70	33	37	0.471429	0.528571	0.11441	5.83333	no	NA	2
4	20C_25C	20C	25C	20C_25C_4	N2+srf-2	infection	OP50	56	33	23	0.589286	0.410714	-0.361013	4.66667	no	NA	2
5	20C_25C	20C	25C	20C_25C_5	N2+srf-2	infection	OP50	86	42	44	0.488372	0.511628	0.04652	7.16667	no	NA	2
6	20C_25C	20C	25C	20C_25C_6	N2+srf-2	infection	OP50	70	31	39	0.442857	0.557143	0.229574	5.83333	no	NA	2
1	20C_25C	20C	25C	20C_25C_1	N2+srf-2	control	OP50	133	71	62	0.533835	0.466165	-0.135545	11.0833	no	NA	2
2	20C_25C	20C	25C	20C_25C_2	N2+srf-2	control	OP50	111	68	43	0.612613	0.387387	-0.458308	9.25	no	NA	2
3	20C_25C	20C	25C	20C_25C_3	N2+srf-2	control	OP50	44	27	17	0.613636	0.386364	-0.462624	3.66667	no	NA	2
4	20C_25C	20C	25C	20C_25C_4	N2+srf-2	control	OP50	122	43	79	0.352459	0.647541	0.608248	10.1667	no	NA	2
5	20C_25C	20C	25C	20C_25C_5	N2+srf-2	control	OP50	139	73	66	0.52518	0.47482	-0.100805	11.5833	no	NA	2
6	20C_25C	20C	25C	20C_25C_6	N2+srf-2	control	OP50	25	9	16	0.36	0.64	0.575364	2.08333	no	NA	2
1	25C_20C	25C	20C	25C_20C_1	N2+srf-2	infection	OP50	64	23	41	0.359375	0.640625	0.578078	5.33333	no	NA	2
2	25C_20C	25C	20C	25C_20C_2	N2+srf-2	infection	OP50	7	6	1	0.857143	0.142857	-1.79176	0.583333	yes	25C_stock	2	500_L1
3	25C_20C	25C	20C	25C_20C_3	N2+srf-2	infection	OP50	11	2	9	0.181818	0.818182	1.50408	0.916667	yes	25C_stock	2
4	25C_20C	25C	20C	25C_20C_4	N2+srf-2	infection	OP50	5	3	2	0.6	0.4	-0.405465	0.166667	yes	25C_stock	2	500_L1
5	25C_20C	25C	20C	25C_20C_5	N2+srf-2	infection	OP50	3	1	2	0.333333	0.666667	0.693147	0.1	yes	25C_20C_4	2	100ul+supp
6	25C_20C	25C	20C	25C_20C_6	N2+srf-2	infection	OP50	33		33	0	1	6.90776	2.75	no	NA	2
1	25C_20C	25C	20C	25C_20C_1	N2+srf-2	control	OP50	90	19	71	0.211111	0.788889	1.31824	7.5	no	NA	2
2	25C_20C	25C	20C	25C_20C_2	N2+srf-2	control	OP50	17	3	14	0.176471	0.823529	1.54045	1.41667	yes	25C_stock	2
3	25C_20C	25C	20C	25C_20C_3	N2+srf-2	control	OP50	10	3	7	0.3	0.7	0.847298	0.714286	yes	25C_stock	2
4	25C_20C	25C	20C	25C_20C_4	N2+srf-2	control	OP50	103	31	72	0.300971	0.699029	0.842679	8.58333	no	NA	2
5	25C_20C	25C	20C	25C_20C_5	N2+srf-2	control	OP50	20	8	12	0.4	0.6	0.405465	1.66667	yes	25C_stock	2
6	25C_20C	25C	20C	25C_20C_6	N2+srf-2	control	OP50	33	8	25	0.242424	0.757576	1.13943	2.75	no	NA	2
1	25C_25C	25C	25C	25C_25C_1	N2+srf-2	infection	OP50	14	8	6	0.571429	0.428571	-0.287682	1.16667	yes	25C_25C_3	2
2	25C_25C	25C	25C	25C_25C_2	N2+srf-2	infection	OP50	16	9	7	0.5625	0.4375	-0.251314	1.33333	yes	25C_25C_3	2
3	25C_25C	25C	25C	25C_25C_3	N2+srf-2	infection	OP50	34	4	30	0.117647	0.882353	2.0149	2.83333	no	NA	2
4	25C_25C	25C	25C	25C_25C_4	N2+srf-2	infection	OP50	17	16	1	0.941176	0.0588235	-2.77259	1.41667	yes	25C_stock	2	700_L1
5	25C_25C	25C	25C	25C_25C_5	N2+srf-2	infection	OP50	34	26	8	0.764706	0.235294	-1.17865	2.83333	no	NA	2
6	25C_25C	25C	25C	25C_25C_6	N2+srf-2	infection	OP50	48	26	22	0.541667	0.458333	-0.167054	4	no	NA	2
1	25C_25C	25C	25C	25C_25C_1	N2+srf-2	control	OP50	160	67	93	0.41875	0.58125	0.327907	13.3333	no	NA	2
2	25C_25C	25C	25C	25C_25C_2	N2+srf-2	control	OP50	175	80	95	0.457143	0.542857	0.17185	14.5833	no	NA	2
3	25C_25C	25C	25C	25C_25C_3	N2+srf-2	control	OP50	170	94	76	0.552941	0.447059	-0.212561	14.1667	no	NA	2
4	25C_25C	25C	25C	25C_25C_4	N2+srf-2	control	OP50	195	119	76	0.610256	0.389744	-0.44839	16.25	no	NA	2
5	25C_25C	25C	25C	25C_25C_5	N2+srf-2	control	OP50	132	70	62	0.530303	0.469697	-0.121361	11	no	NA	2
6	25C_25C	25C	25C	25C_25C_6	N2+srf-2	control	OP50	179	112	67	0.625698	0.374302	-0.513806	14.9167	no	NA	2		When transferring 25C group to generation 3 infection exposure, found that those supplimented with N2 and srf-2 have some worms clearly grew bigger than others, seems those being supplemeted are growing bigger, might be because of a lot of worm remains on plate.
1	20C_20C	20C	20C	20C_20C_1	N2+srf-2	infection	OP50	50	9	41	0.18	0.82	1.51635	2.77778	no	NA	3		in 25C_25C infection, did not see much mortality
2	20C_20C	20C	20C	20C_20C_2	N2+srf-2	infection	OP50	38	4	34	0.105263	0.894737	2.14007	2.11111	no	NA	3		Seems more mortality in 25C_20C infection, so temperature-mediated resistance is not enough to maintain the susceptible population?
3	20C_20C	20C	20C	20C_20C_3	N2+srf-2	infection	OP50	55	8	47	0.145455	0.854545	1.77071	3.05556	no	NA	3
4	20C_20C	20C	20C	20C_20C_4	N2+srf-2	infection	OP50	125	12	113	0.096	0.904	2.24248	6.94444	no	NA	3
5	20C_20C	20C	20C	20C_20C_5	N2+srf-2	infection	OP50	15	3	12	0.2	0.8	1.38629	0.833333	yes	20C_20C_1	3	690ul+185ul 20C_20C_1
6	20C_20C	20C	20C	20C_20C_6	N2+srf-2	infection	OP50	29	1	28	0.0344828	0.965517	3.3322	1.61111	no	NA	3
1	20C_20C	20C	20C	20C_20C_1	N2+srf-2	control	OP50	27	7	20	0.259259	0.740741	1.04982	1.5	no	NA	3
2	20C_20C	20C	20C	20C_20C_2	N2+srf-2	control	OP50	26	5	21	0.192308	0.807692	1.43508	1.44444	no	NA	3
3	20C_20C	20C	20C	20C_20C_3	N2+srf-2	control	OP50	56	9	47	0.160714	0.839286	1.65292	3.11111	no	NA	3
4	20C_20C	20C	20C	20C_20C_4	N2+srf-2	control	OP50	133	27	106	0.203008	0.796992	1.3676	7.38889	no	NA	3
5	20C_20C	20C	20C	20C_20C_5	N2+srf-2	control	OP50	43	16	27	0.372093	0.627907	0.523248	2.38889	no	NA	3
6	20C_20C	20C	20C	20C_20C_6	N2+srf-2	control	OP50	65	17	48	0.261538	0.738462	1.03799	3.61111	no	NA	3
1	20C_25C	20C	25C	20C_25C_1	N2+srf-2	infection	OP50	60	16	44	0.266667	0.733333	1.0116	3.33333	no	NA	3
2	20C_25C	20C	25C	20C_25C_2	N2+srf-2	infection	OP50	79	29	50	0.367089	0.632911	0.544727	4.38889	no	NA	3
3	20C_25C	20C	25C	20C_25C_3	N2+srf-2	infection	OP50	50	16	34	0.32	0.68	0.753772	2.77778	no	NA	3
4	20C_25C	20C	25C	20C_25C_4	N2+srf-2	infection	OP50	87	35	52	0.402299	0.597701	0.395896	4.83333	no	NA	3
5	20C_25C	20C	25C	20C_25C_5	N2+srf-2	infection	OP50	79	34	45	0.43038	0.56962	0.280302	4.38889	no	NA	3
6	20C_25C	20C	25C	20C_25C_6	N2+srf-2	infection	OP50	125	55	70	0.44	0.56	0.241162	6.94444	no	NA	3
1	20C_25C	20C	25C	20C_25C_1	N2+srf-2	control	OP50	85	34	51	0.4	0.6	0.405465	7.08333	no	NA	3
2	20C_25C	20C	25C	20C_25C_2	N2+srf-2	control	OP50	115	57	58	0.495652	0.504348	0.0173917	9.58333	no	NA	3
3	20C_25C	20C	25C	20C_25C_3	N2+srf-2	control	OP50	83	31	52	0.373494	0.626506	0.517257	6.91667	no	NA	3
4	20C_25C	20C	25C	20C_25C_4	N2+srf-2	control	OP50	79	22	57	0.278481	0.721519	0.952009	6.58333	no	NA	3
5	20C_25C	20C	25C	20C_25C_5	N2+srf-2	control	OP50	68	39	29	0.573529	0.426471	-0.296266	5.66667	no	NA	3
6	20C_25C	20C	25C	20C_25C_6	N2+srf-2	control	OP50	98	52	46	0.530612	0.469388	-0.122602	8.16667	no	NA	3
1	25C_20C	25C	20C	25C_20C_1	N2+srf-2	infection	OP50	18	2	16	0.111111	0.888889	2.07944	1	yes	25C_stock	3	390ul+117.4ul N2+16ul S
2	25C_20C	25C	20C	25C_20C_2	N2+srf-2	infection	OP50	27	16	11	0.592593	0.407407	-0.374693	1.5	yes	25C_stock	3	390ul+62ul S+39.8ul N
3	25C_20C	25C	20C	25C_20C_3	N2+srf-2	infection	OP50	88	1	87	0.0113636	0.988636	4.46591	7.33333	no	NA	3
4	25C_20C	25C	20C	25C_20C_4	N2+srf-2	infection	OP50	36	18	18	0.5	0.5	0	2	no	NA	3
5	25C_20C	25C	20C	25C_20C_5	N2+srf-2	infection	OP50	18	4	14	0.222222	0.777778	1.25276	1	yes	25C_stock	3	600ul+22ul S+71.5ulN
6	25C_20C	25C	20C	25C_20C_6	N2+srf-2	infection	OP50	9	6	3	0.666667	0.333333	-0.693147	0.5	yes	25C_stock	3	560ul+109ul S+50.8 ul N
1	25C_20C	25C	20C	25C_20C_1	N2+srf-2	control	OP50	36	10	26	0.277778	0.722222	0.955511	3	no	NA	3
2	25C_20C	25C	20C	25C_20C_2	N2+srf-2	control	OP50	72	5	67	0.0694444	0.930556	2.59525	6	no	NA	3
3	25C_20C	25C	20C	25C_20C_3	N2+srf-2	control	OP50	54	4	50	0.0740741	0.925926	2.52573	4.5	no	NA	3
4	25C_20C	25C	20C	25C_20C_4	N2+srf-2	control	OP50	18	4	14	0.222222	0.777778	1.25276	1.5	yes	NA	3
5	25C_20C	25C	20C	25C_20C_5	N2+srf-2	control	OP50	40	11	29	0.275	0.725	0.969401	2.22222	no	NA	3
6	25C_20C	25C	20C	25C_20C_6	N2+srf-2	control	OP50	40	10	30	0.25	0.75	1.09861	2.22222	no	NA	3
1	25C_25C	25C	25C	25C_25C_1	N2+srf-2	infection	OP50	65	47	18	0.723077	0.276923	-0.959776	3.61111	no	NA	3
2	25C_25C	25C	25C	25C_25C_2	N2+srf-2	infection	OP50	64	41	23	0.640625	0.359375	-0.578078	3.55556	no	NA	3
3	25C_25C	25C	25C	25C_25C_3	N2+srf-2	infection	OP50	94	5	89	0.0531915	0.946809	2.8792	5.22222	no	NA	3
4	25C_25C	25C	25C	25C_25C_4	N2+srf-2	infection	OP50	39	11	28	0.282051	0.717949	0.934309	2.16667	no	NA	3
5	25C_25C	25C	25C	25C_25C_5	N2+srf-2	infection	OP50	69	43	26	0.623188	0.376812	-0.503104	3.83333	no	NA	3
6	25C_25C	25C	25C	25C_25C_6	N2+srf-2	infection	OP50	48	30	18	0.625	0.375	-0.510826	2.66667	no	NA	3
1	25C_25C	25C	25C	25C_25C_1	N2+srf-2	control	OP50	83	36	47	0.433735	0.566265	0.266629	6.91667	no	NA	3
2	25C_25C	25C	25C	25C_25C_2	N2+srf-2	control	OP50	96	36	60	0.375	0.625	0.510826	8	no	NA	3
3	25C_25C	25C	25C	25C_25C_3	N2+srf-2	control	OP50	93	40	53	0.430108	0.569892	0.281412	7.75	no	NA	3
4	25C_25C	25C	25C	25C_25C_4	N2+srf-2	control	OP50	97	50	47	0.515464	0.484536	-0.0618754	8.08333	no	NA	3
5	25C_25C	25C	25C	25C_25C_5	N2+srf-2	control	OP50	39	13	26	0.333333	0.666667	0.693147	3.25	no	NA	3
6	25C_25C	25C	25C	25C_25C_6	N2+srf-2	control	OP50	44	19	25	0.431818	0.568182	0.274437	3.66667	no	NA	3
1	20C_20C	20C	20C	20C_20C_1	N2+srf-2	infection	OP50	29	9	20	0.310345	0.689655	0.798508	1.61111	no	NA	4		20C_25C control group plates have some unhatched eggs and dead L1s. More obvious than other groups
2	20C_20C	20C	20C	20C_20C_2	N2+srf-2	infection	OP50	17	1	16	0.0588235	0.941176	2.77259	0.944444	yes	20C_stock	4	700ul+23ulS+48ulN	25C_25C control group plates 1, 2, 3 more obvious unhatched eggs, and plate 6 more obvious dead L1
3	20C_20C	20C	20C	20C_20C_3	N2+srf-2	infection	OP50	50	9	41	0.18	0.82	1.51635	2.77778	no	NA	4
4	20C_20C	20C	20C	20C_20C_4	N2+srf-2	infection	OP50	48	4	44	0.0833333	0.916667	2.3979	2.66667	no	NA	4
5	20C_20C	20C	20C	20C_20C_5	N2+srf-2	infection	OP50	28	7	21	0.25	0.75	1.09861	1.55556	no	NA	4
6	20C_20C	20C	20C	20C_20C_6	N2+srf-2	infection	OP50	17	3	14	0.176471	0.823529	1.54045	0.944444	yes	20C_stock	4	600ul+88ilS+52ulN
1	20C_20C	20C	20C	20C_20C_1	N2+srf-2	control	OP50	24	5	19	0.208333	0.791667	1.335	1.33333	yes	20C_stock	4	250ul+140ulS+71ulN
2	20C_20C	20C	20C	20C_20C_2	N2+srf-2	control	OP50	49	7	42	0.142857	0.857143	1.79176	2.72222	no	NA	4
3	20C_20C	20C	20C	20C_20C_3	N2+srf-2	control	OP50	54	3	51	0.0555556	0.944444	2.83321	3	yes	20C_stock	4	200ul+22ulS+48ulN
4	20C_20C	20C	20C	20C_20C_4	N2+srf-2	control	OP50	65	5	60	0.0769231	0.923077	2.48491	3.61111	no	NA	4
5	20C_20C	20C	20C	20C_20C_5	N2+srf-2	control	OP50	17	8	9	0.470588	0.529412	0.117783	0.944444	yes	20C_stock	4	1000ul+47ulS+6.7ulN
6	20C_20C	20C	20C	20C_20C_6	N2+srf-2	control	OP50	61	8	53	0.131148	0.868852	1.89085	3.38889	no	NA	4
1	20C_25C	20C	25C	20C_25C_1	N2+srf-2	infection	OP50	101	42	59	0.415842	0.584158	0.339868	5.61111	no	NA	4
2	20C_25C	20C	25C	20C_25C_2	N2+srf-2	infection	OP50	103	46	57	0.446602	0.553398	0.21441	5.72222	no	NA	4
3	20C_25C	20C	25C	20C_25C_3	N2+srf-2	infection	OP50	131	46	85	0.351145	0.648855	0.61401	7.27778	no	NA	4
4	20C_25C	20C	25C	20C_25C_4	N2+srf-2	infection	OP50	98	51	47	0.520408	0.479592	-0.081678	5.44444	no	NA	4
5	20C_25C	20C	25C	20C_25C_5	N2+srf-2	infection	OP50	94	42	52	0.446809	0.553191	0.213574	5.22222	no	NA	4
6	20C_25C	20C	25C	20C_25C_6	N2+srf-2	infection	OP50	84	41	43	0.488095	0.511905	0.047628	4.66667	no	NA	4
1	20C_25C	20C	25C	20C_25C_1	N2+srf-2	control	OP50	140	50	90	0.357143	0.642857	0.587787	7.77778	no	NA	4
2	20C_25C	20C	25C	20C_25C_2	N2+srf-2	control	OP50	131	61	70	0.465649	0.534351	0.137621	7.27778	no	NA	4
3	20C_25C	20C	25C	20C_25C_3	N2+srf-2	control	OP50	132	46	86	0.348485	0.651515	0.625706	7.33333	no	NA	4
4	20C_25C	20C	25C	20C_25C_4	N2+srf-2	control	OP50	135	19	116	0.140741	0.859259	1.80915	7.5	no	NA	4
5	20C_25C	20C	25C	20C_25C_5	N2+srf-2	control	OP50	131	68	63	0.519084	0.480916	-0.076373	7.27778	no	NA	4
6	20C_25C	20C	25C	20C_25C_6	N2+srf-2	control	OP50	151	70	81	0.463576	0.536424	0.145954	8.38889	no	NA	4
1	25C_20C	25C	20C	25C_20C_1	N2+srf-2	infection	OP50	23	4	19	0.173913	0.826087	1.55814	1.27778	yes	NA	4
2	25C_20C	25C	20C	25C_20C_2	N2+srf-2	infection	OP50	20	14	6	0.7	0.3	-0.847298	1.11111	yes	NA	4
3	25C_20C	25C	20C	25C_20C_3	N2+srf-2	infection	OP50	19	0	19	0	1	6.90776	1.05556	yes	NA	4
4	25C_20C	25C	20C	25C_20C_4	N2+srf-2	infection	OP50	25	9	16	0.36	0.64	0.575364	1.38889	yes	NA	4
5	25C_20C	25C	20C	25C_20C_5	N2+srf-2	infection	OP50	68	14	54	0.205882	0.794118	1.34993	3.77778	no	NA	4
6	25C_20C	25C	20C	25C_20C_6	N2+srf-2	infection	OP50	110	49	61	0.445455	0.554545	0.219054	6.11111	no	NA	4
1	25C_20C	25C	20C	25C_20C_1	N2+srf-2	control	OP50	10	1	9	0.1	0.9	2.19722	0.555556	yes	NA	4
2	25C_20C	25C	20C	25C_20C_2	N2+srf-2	control	OP50	15	0	15	0	1	6.90776	0.833333	yes	NA	4
3	25C_20C	25C	20C	25C_20C_3	N2+srf-2	control	OP50	26	1	25	0.0384615	0.961538	3.21888	1.44444	no	NA	4
4	25C_20C	25C	20C	25C_20C_4	N2+srf-2	control	OP50	18	5	13	0.277778	0.722222	0.955511	1	yes	NA	4
5	25C_20C	25C	20C	25C_20C_5	N2+srf-2	control	OP50	34	2	32	0.0588235	0.941176	2.77259	1.88889	no	NA	4
6	25C_20C	25C	20C	25C_20C_6	N2+srf-2	control	OP50	74	12	62	0.162162	0.837838	1.64223	4.11111	no	NA	4
1	25C_25C	25C	25C	25C_25C_1	N2+srf-2	infection	OP50	75	62	13	0.826667	0.173333	-1.56219	4.16667	no	NA	4
2	25C_25C	25C	25C	25C_25C_2	N2+srf-2	infection	OP50	58	38	20	0.655172	0.344828	-0.641854	3.22222	no	NA	4
3	25C_25C	25C	25C	25C_25C_3	N2+srf-2	infection	OP50	81	5	76	0.0617284	0.938272	2.7213	4.5	no	NA	4
4	25C_25C	25C	25C	25C_25C_4	N2+srf-2	infection	OP50	71	11	60	0.15493	0.84507	1.69645	3.94444	no	NA	4
5	25C_25C	25C	25C	25C_25C_5	N2+srf-2	infection	OP50	49	34	15	0.693878	0.306122	-0.81831	2.72222	no	NA	4
6	25C_25C	25C	25C	25C_25C_6	N2+srf-2	infection	OP50	121	59	62	0.487603	0.512397	0.0495969	6.72222	no	NA	4
1	25C_25C	25C	25C	25C_25C_1	N2+srf-2	control	OP50	129	42	87	0.325581	0.674419	0.728239	7.16667	no	NA	4
2	25C_25C	25C	25C	25C_25C_2	N2+srf-2	control	OP50	108	28	80	0.259259	0.740741	1.04982	6	no	NA	4
3	25C_25C	25C	25C	25C_25C_3	N2+srf-2	control	OP50	125	62	63	0.496	0.504	0.0160003	6.94444	no	NA	4
4	25C_25C	25C	25C	25C_25C_4	N2+srf-2	control	OP50	152	71	81	0.467105	0.532895	0.131769	8.44444	no	NA	4
5	25C_25C	25C	25C	25C_25C_5	N2+srf-2	control	OP50	326	118	208	0.361963	0.638037	0.566853	18.1111	no	NA	4
6	25C_25C	25C	25C	25C_25C_6	N2+srf-2	control	OP50	65	35	30	0.538462	0.461538	-0.154151	3.61111	no	NA	4
1	20C_20C	20C	20C	20C_20C_1	N2+srf-2	infection	OP50	38	9	29	0.236842	0.763158	1.17007	2.11111	no	NA	5		20C_25C control plates 3 and 5 have unfit worms/mortality
2	20C_20C	20C	20C	20C_20C_2	N2+srf-2	infection	OP50	49	4	45	0.0816327	0.918367	2.42037	2.72222	no	NA	5		20C_25C infection plates all can observe mortality, with 4 the least obvious
3	20C_20C	20C	20C	20C_20C_3	N2+srf-2	infection	OP50	74	9	65	0.121622	0.878378	1.97716	4.11111	no	NA	5		20C_20C infection plates all can observe mortality, with 6 the most obvious
4	20C_20C	20C	20C	20C_20C_4	N2+srf-2	infection	OP50	43	5	38	0.116279	0.883721	2.02815	2.38889	no	NA	5		20C_25C control: many unhatched eggs or/and dead L1s
5	20C_20C	20C	20C	20C_20C_5	N2+srf-2	infection	OP50	36	7	29	0.194444	0.805556	1.42139	2	no	NA	5		25C_25C control plates all have many unhatched eggs or/and dead L1
6	20C_20C	20C	20C	20C_20C_6	N2+srf-2	infection	OP50	76	16	60	0.210526	0.789474	1.32176	4.22222	no	NA	5
1	20C_20C	20C	20C	20C_20C_1	N2+srf-2	control	OP50	133	33	100	0.24812	0.75188	1.10866	7.38889	no	NA	5
2	20C_20C	20C	20C	20C_20C_2	N2+srf-2	control	OP50	58	8	50	0.137931	0.862069	1.83258	3.22222	no	NA	5
3	20C_20C	20C	20C	20C_20C_3	N2+srf-2	control	OP50	67	14	53	0.208955	0.791045	1.33123	3.72222	no	NA	5
4	20C_20C	20C	20C	20C_20C_4	N2+srf-2	control	OP50	36	7	29	0.194444	0.805556	1.42139	2	no	NA	5
5	20C_20C	20C	20C	20C_20C_5	N2+srf-2	control	OP50	33	18	15	0.545455	0.454545	-0.182322	1.83333	no	NA	5
6	20C_20C	20C	20C	20C_20C_6	N2+srf-2	control	OP50	92	14	78	0.152174	0.847826	1.71765	5.11111	no	NA	5
1	20C_25C	20C	25C	20C_25C_1	N2+srf-2	infection	OP50	207	97	110	0.468599	0.531401	0.125769	11.5	no	NA	5
2	20C_25C	20C	25C	20C_25C_2	N2+srf-2	infection	OP50	205	83	122	0.404878	0.595122	0.38518	11.3889	no	NA	5
3	20C_25C	20C	25C	20C_25C_3	N2+srf-2	infection	OP50	116	31	85	0.267241	0.732759	1.00866	6.44444	no	NA	5
4	20C_25C	20C	25C	20C_25C_4	N2+srf-2	infection	OP50	93	52	41	0.55914	0.44086	-0.237672	5.16667	no	NA	5
5	20C_25C	20C	25C	20C_25C_5	N2+srf-2	infection	OP50	127	49	78	0.385827	0.614173	0.464889	7.05556	no	NA	5
6	20C_25C	20C	25C	20C_25C_6	N2+srf-2	infection	OP50	125	63	62	0.504	0.496	-0.0160003	6.94444	no	NA	5
1	20C_25C	20C	25C	20C_25C_1	N2+srf-2	control	OP50	52	29	23	0.557692	0.442308	-0.231802	2.88889	no	NA	5
2	20C_25C	20C	25C	20C_25C_2	N2+srf-2	control	OP50	108	62	46	0.574074	0.425926	-0.298493	6	no	NA	5
3	20C_25C	20C	25C	20C_25C_3	N2+srf-2	control	OP50	149	81	68	0.543624	0.456376	-0.174941	8.27778	no	NA	5
4	20C_25C	20C	25C	20C_25C_4	N2+srf-2	control	OP50	144	27	117	0.1875	0.8125	1.46634	8	no	NA	5
5	20C_25C	20C	25C	20C_25C_5	N2+srf-2	control	OP50	107	48	59	0.448598	0.551402	0.206336	5.94444	no	NA	5
6	20C_25C	20C	25C	20C_25C_6	N2+srf-2	control	OP50	106	52	54	0.490566	0.509434	0.0377403	5.88889	no	NA	5
1	25C_20C	25C	20C	25C_20C_1	N2+srf-2	infection	OP50	41	1	40	0.0243902	0.97561	3.68888	2.27778	no	NA	5
2	25C_20C	25C	20C	25C_20C_2	N2+srf-2	infection	OP50	38	13	25	0.342105	0.657895	0.653926	2.11111	no	NA	5
3	25C_20C	25C	20C	25C_20C_3	N2+srf-2	infection	OP50	7	1	6	0.142857	0.857143	1.79176	0.388889	yes	25C_20C_4	5	500ul+143ul stock
4	25C_20C	25C	20C	25C_20C_4	N2+srf-2	infection	OP50	33	7	26	0.212121	0.787879	1.31219	1.83333	no	NA	5
5	25C_20C	25C	20C	25C_20C_5	N2+srf-2	infection	OP50	27	3	24	0.111111	0.888889	2.07944	1.5	yes	25C_20C_6	5	550ul+41ul stock
6	25C_20C	25C	20C	25C_20C_6	N2+srf-2	infection	OP50	14	5	9	0.357143	0.642857	0.587787	0.777778	yes	25C_stock	5	600ul+83ul S+214ul N
1	25C_20C	25C	20C	25C_20C_1	N2+srf-2	control	OP50	132	8	124	0.0606061	0.939394	2.74084	7.33333	no	NA	5
2	25C_20C	25C	20C	25C_20C_2	N2+srf-2	control	OP50	56	3	53	0.0535714	0.946429	2.87168	3.11111	no	NA	5
3	25C_20C	25C	20C	25C_20C_3	N2+srf-2	control	OP50	104	3	101	0.0288462	0.971154	3.51651	5.77778	no	NA	5
4	25C_20C	25C	20C	25C_20C_4	N2+srf-2	control	OP50	101	13	88	0.128713	0.871287	1.91239	5.61111	no	NA	5
5	25C_20C	25C	20C	25C_20C_5	N2+srf-2	control	OP50	50	6	44	0.12	0.88	1.99243	2.77778	no	NA	5
6	25C_20C	25C	20C	25C_20C_6	N2+srf-2	control	OP50	113	13	100	0.115044	0.884956	2.04022	6.27778	no	NA	5
1	25C_25C	25C	25C	25C_25C_1	N2+srf-2	infection	OP50	49	46	3	0.938776	0.0612245	-2.73003	2.72222	no	NA	5
2	25C_25C	25C	25C	25C_25C_2	N2+srf-2	infection	OP50	49	38	11	0.77551	0.22449	-1.23969	2.72222	no	NA	5
3	25C_25C	25C	25C	25C_25C_3	N2+srf-2	infection	OP50	22	7	15	0.318182	0.681818	0.76214	1.22222	yes	25C_25C_5	5	500ul+60ul stock
4	25C_25C	25C	25C	25C_25C_4	N2+srf-2	infection	OP50	109	19	90	0.174312	0.825688	1.55537	6.05556	no	NA	5
5	25C_25C	25C	25C	25C_25C_5	N2+srf-2	infection	OP50	94	79	15	0.840426	0.159574	-1.6614	5.22222	no	NA	5
6	25C_25C	25C	25C	25C_25C_6	N2+srf-2	infection	OP50	52	42	10	0.807692	0.192308	-1.43508	2.88889	no	NA	5
1	25C_25C	25C	25C	25C_25C_1	N2+srf-2	control	OP50	234	90	144	0.384615	0.615385	0.470004	13	no	NA	5
2	25C_25C	25C	25C	25C_25C_2	N2+srf-2	control	OP50	235	63	172	0.268085	0.731915	1.00436	13.0556	no	NA	5
3	25C_25C	25C	25C	25C_25C_3	N2+srf-2	control	OP50	111	23	88	0.207207	0.792793	1.34184	6.16667	no	NA	5
4	25C_25C	25C	25C	25C_25C_4	N2+srf-2	control	OP50	101	51	50	0.50495	0.49505	-0.0198026	5.61111	no	NA	5
5	25C_25C	25C	25C	25C_25C_5	N2+srf-2	control	OP50	152	53	99	0.348684	0.651316	0.624828	8.44444	no	NA	5
6	25C_25C	25C	25C	25C_25C_6	N2+srf-2	control	OP50	107	58	49	0.542056	0.457944	-0.168623	5.94444	no	NA	5
1	20C_20C	20C	20C	20C_20C_1	N2+srf-2	infection	OP50	47	8	39	0.170213	0.829787	1.58412	2.61111	no	NA	6		20C_25C_V can observe mortality, 20C_20C_V basically no mortality
2	20C_20C	20C	20C	20C_20C_2	N2+srf-2	infection	OP50	69	5	64	0.0724638	0.927536	2.54945	3.83333	no	NA	6		eggs and dead L1 most obvious: 25C_25C_C plates and some on 25C_25C_V plates
3	20C_20C	20C	20C	20C_20C_3	N2+srf-2	infection	OP50	42	8	34	0.190476	0.809524	1.44692	2.33333	no	NA	6		eggs and dead L1 can also be observed on some 20C_25C_C plates and almost all 20C_25C_V plates
4	20C_20C	20C	20C	20C_20C_4	N2+srf-2	infection	OP50	58	12	46	0.206897	0.793103	1.34373	3.22222	no	NA	6		25C_25C_C plate 3 and 5 can see some unfit worms or mortality
5	20C_20C	20C	20C	20C_20C_5	N2+srf-2	infection	OP50	41	14	27	0.341463	0.658537	0.65678	2.27778	no	NA	6		25C_25C_V almost no mortality, plate 3 and 4 has very little mortality
6	20C_20C	20C	20C	20C_20C_6	N2+srf-2	infection	OP50	29	6	23	0.206897	0.793103	1.34373	1.61111	no	NA	6		225C_20C_V very little mortality, can observe little on plate 3 and 6
1	20C_20C	20C	20C	20C_20C_1	N2+srf-2	control	OP50	68	7	61	0.102941	0.897059	2.16496	3.77778	no	NA	6
2	20C_20C	20C	20C	20C_20C_2	N2+srf-2	control	OP50	78	4	74	0.0512821	0.948718	2.91777	4.33333	no	NA	6
3	20C_20C	20C	20C	20C_20C_3	N2+srf-2	control	OP50	78	11	67	0.141026	0.858974	1.8068	4.33333	no	NA	6
4	20C_20C	20C	20C	20C_20C_4	N2+srf-2	control	OP50	121	7	114	0.0578512	0.942149	2.79029	6.72222	no	NA	6
5	20C_20C	20C	20C	20C_20C_5	N2+srf-2	control	OP50	121	45	76	0.371901	0.628099	0.524071	6.72222	no	NA	6
6	20C_20C	20C	20C	20C_20C_6	N2+srf-2	control	OP50	90	10	80	0.111111	0.888889	2.07944	5	no	NA	6
1	20C_25C	20C	25C	20C_25C_1	N2+srf-2	infection	OP50	127	79	48	0.622047	0.377953	-0.498247	7.05556	no	NA	6
2	20C_25C	20C	25C	20C_25C_2	N2+srf-2	infection	OP50	162	102	60	0.62963	0.37037	-0.530628	9	no	NA	6
3	20C_25C	20C	25C	20C_25C_3	N2+srf-2	infection	OP50	130	63	67	0.484615	0.515385	0.0615579	7.22222	no	NA	6
4	20C_25C	20C	25C	20C_25C_4	N2+srf-2	infection	OP50	199	135	64	0.678392	0.321608	-0.746392	11.0556	no	NA	6
5	20C_25C	20C	25C	20C_25C_5	N2+srf-2	infection	OP50	121	79	42	0.652893	0.347107	-0.631778	6.72222	no	NA	6
6	20C_25C	20C	25C	20C_25C_6	N2+srf-2	infection	OP50	125	102	23	0.816	0.184	-1.48948	6.94444	no	NA	6
1	20C_25C	20C	25C	20C_25C_1	N2+srf-2	control	OP50	247	73	174	0.295547	0.704453	0.868596	13.7222	no	NA	6
2	20C_25C	20C	25C	20C_25C_2	N2+srf-2	control	OP50	103	67	36	0.650485	0.349515	-0.621174	5.72222	no	NA	6
3	20C_25C	20C	25C	20C_25C_3	N2+srf-2	control	OP50	79	46	33	0.582278	0.417722	-0.332134	4.38889	no	NA	6
4	20C_25C	20C	25C	20C_25C_4	N2+srf-2	control	OP50	64	16	48	0.25	0.75	1.09861	3.55556	no	NA	6
5	20C_25C	20C	25C	20C_25C_5	N2+srf-2	control	OP50	68	45	23	0.661765	0.338235	-0.671168	3.77778	no	NA	6
6	20C_25C	20C	25C	20C_25C_6	N2+srf-2	control	OP50	82	53	29	0.646341	0.353659	-0.602996	4.55556	no	NA	6
1	25C_20C	25C	20C	25C_20C_1	N2+srf-2	infection	OP50	22	0	22	0	1	6.90776	1.22222	no	NA	6	480ul, seems extinct
2	25C_20C	25C	20C	25C_20C_2	N2+srf-2	infection	OP50	20	11	9	0.55	0.45	-0.200671	1.11111	yes	25C_stock	6	480ul+317ulS+146ulN
3	25C_20C	25C	20C	25C_20C_3	N2+srf-2	infection	OP50	47	5	42	0.106383	0.893617	2.12823	2.61111	no	NA	6
4	25C_20C	25C	20C	25C_20C_4	N2+srf-2	infection	OP50	20	1	19	0.05	0.95	2.94444	1.11111	yes	25C_20C_6	6	510ul+166ul
5	25C_20C	25C	20C	25C_20C_5	N2+srf-2	infection	OP50	19	1	18	0.0526316	0.947368	2.89037	1.05556	yes	25C_20C_6	6	510ul+166ul
6	25C_20C	25C	20C	25C_20C_6	N2+srf-2	infection	OP50	55	8	47	0.145455	0.854545	1.77071	3.05556	no	NA	6
1	25C_20C	25C	20C	25C_20C_1	N2+srf-2	control	OP50	26	4	22	0.153846	0.846154	1.70475	1.44444	no	NA	6
2	25C_20C	25C	20C	25C_20C_2	N2+srf-2	control	OP50	20	0	20	0	1	6.90776	1.11111	no	NA	6
3	25C_20C	25C	20C	25C_20C_3	N2+srf-2	control	OP50	26	1	25	0.0384615	0.961538	3.21888	1.44444	no	NA	6
4	25C_20C	25C	20C	25C_20C_4	N2+srf-2	control	OP50	49	9	40	0.183673	0.816327	1.49165	2.72222	no	NA	6
5	25C_20C	25C	20C	25C_20C_5	N2+srf-2	control	OP50	45	7	38	0.155556	0.844444	1.69168	2.5	no	NA	6
6	25C_20C	25C	20C	25C_20C_6	N2+srf-2	control	OP50	55	3	52	0.0545455	0.945455	2.85263	3.05556	no	NA	6
1	25C_25C	25C	25C	25C_25C_1	N2+srf-2	infection	OP50	60	52	8	0.866667	0.133333	-1.8718	3.33333	no	NA	6
2	25C_25C	25C	25C	25C_25C_2	N2+srf-2	infection	OP50	51	44	7	0.862745	0.137255	-1.83828	2.83333	no	NA	6
3	25C_25C	25C	25C	25C_25C_3	N2+srf-2	infection	OP50	31	15	16	0.483871	0.516129	0.0645385	1.72222	no	NA	6
4	25C_25C	25C	25C	25C_25C_4	N2+srf-2	infection	OP50	119	22	97	0.184874	0.815126	1.48367	6.61111	no	NA	6
5	25C_25C	25C	25C	25C_25C_5	N2+srf-2	infection	OP50	99	75	24	0.757576	0.242424	-1.13943	5.5	no	NA	6
6	25C_25C	25C	25C	25C_25C_6	N2+srf-2	infection	OP50	85	74	11	0.870588	0.129412	-1.90617	4.72222	no	NA	6
1	25C_25C	25C	25C	25C_25C_1	N2+srf-2	control	OP50	51	13	38	0.254902	0.745098	1.07264	2.83333	no	NA	6
2	25C_25C	25C	25C	25C_25C_2	N2+srf-2	control	OP50	69	15	54	0.217391	0.782609	1.28093	3.83333	no	NA	6
3	25C_25C	25C	25C	25C_25C_3	N2+srf-2	control	OP50	94	28	66	0.297872	0.702128	0.85745	5.22222	no	NA	6
4	25C_25C	25C	25C	25C_25C_4	N2+srf-2	control	OP50	153	59	94	0.385621	0.614379	0.465757	8.5	no	NA	6
5	25C_25C	25C	25C	25C_25C_5	N2+srf-2	control	OP50	117	37	80	0.316239	0.683761	0.771109	6.5	no	NA	6
6	25C_25C	25C	25C	25C_25C_6	N2+srf-2	control	OP50	93	39	54	0.419355	0.580645	0.325422	5.16667	no	NA	6
1	20C_20C	20C	20C	20C_20C_1	N2+srf-2	infection	OP50	40	7	33	0.175	0.825	1.5506	2.22222	no	NA	7	20C_20C_V: only observes death on plate 6
2	20C_20C	20C	20C	20C_20C_2	N2+srf-2	infection	OP50	62	9	53	0.145161	0.854839	1.77307	3.44444	no	NA	7	20C_25C_V plates can observe little or no death
3	20C_20C	20C	20C	20C_20C_3	N2+srf-2	infection	OP50	102	12	90	0.117647	0.882353	2.0149	5.66667	no	NA	7	25C_25C_C plates have worms unfit
4	20C_20C	20C	20C	20C_20C_4	N2+srf-2	infection	OP50	69	3	66	0.0434783	0.956522	3.09104	3.83333	no	NA	7	25C_25C_V almost no mortality, only plate 5 see 1-2
5	20C_20C	20C	20C	20C_20C_5	N2+srf-2	infection	OP50	94	23	71	0.244681	0.755319	1.12719	5.22222	no	NA	7	25C_20C_V no mortality but slow development
6	20C_20C	20C	20C	20C_20C_6	N2+srf-2	infection	OP50	125	25	100	0.2	0.8	1.38629	6.94444	no	NA	7
1	20C_20C	20C	20C	20C_20C_1	N2+srf-2	control	OP50	45	5	40	0.111111	0.888889	2.07944	2.5	no	NA	7
2	20C_20C	20C	20C	20C_20C_2	N2+srf-2	control	OP50	42	2	40	0.047619	0.952381	2.99573	2.33333	no	NA	7
3	20C_20C	20C	20C	20C_20C_3	N2+srf-2	control	OP50	59	3	56	0.0508475	0.949153	2.92674	3.27778	no	NA	7
4	20C_20C	20C	20C	20C_20C_4	N2+srf-2	control	OP50	47	4	43	0.0851064	0.914894	2.37491	2.61111	no	NA	7
5	20C_20C	20C	20C	20C_20C_5	N2+srf-2	control	OP50	59	25	34	0.423729	0.576271	0.307485	3.27778	no	NA	7
6	20C_20C	20C	20C	20C_20C_6	N2+srf-2	control	OP50	84	8	76	0.0952381	0.904762	2.25129	4.66667	no	NA	7
1	20C_25C	20C	25C	20C_25C_1	N2+srf-2	infection	OP50	83	56	27	0.674699	0.325301	-0.729515	4.61111	no	NA	7
2	20C_25C	20C	25C	20C_25C_2	N2+srf-2	infection	OP50	87	49	38	0.563218	0.436782	-0.254234	4.83333	no	NA	7
3	20C_25C	20C	25C	20C_25C_3	N2+srf-2	infection	OP50	79	31	48	0.392405	0.607595	0.437214	4.38889	no	NA	7
4	20C_25C	20C	25C	20C_25C_4	N2+srf-2	infection	OP50	86	67	19	0.77907	0.22093	-1.26025	4.77778	no	NA	7
5	20C_25C	20C	25C	20C_25C_5	N2+srf-2	infection	OP50	124	78	46	0.629032	0.370968	-0.528067	6.88889	no	NA	7
6	20C_25C	20C	25C	20C_25C_6	N2+srf-2	infection	OP50	122	82	40	0.672131	0.327869	-0.71784	6.77778	no	NA	7
1	20C_25C	20C	25C	20C_25C_1	N2+srf-2	control	OP50	66	25	41	0.378788	0.621212	0.494696	3.66667	no	NA	7
2	20C_25C	20C	25C	20C_25C_2	N2+srf-2	control	OP50	221	90	131	0.40724	0.59276	0.375388	12.2778	no	NA	7
3	20C_25C	20C	25C	20C_25C_3	N2+srf-2	control	OP50	142	63	79	0.443662	0.556338	0.226313	7.88889	no	NA	7
4	20C_25C	20C	25C	20C_25C_4	N2+srf-2	control	OP50	240	48	192	0.2	0.8	1.38629	13.3333	no	NA	7
5	20C_25C	20C	25C	20C_25C_5	N2+srf-2	control	OP50	93	56	37	0.602151	0.397849	-0.414434	5.16667	no	NA	7
6	20C_25C	20C	25C	20C_25C_6	N2+srf-2	control	OP50	81	40	41	0.493827	0.506173	0.0246926	4.5	no	NA	7
1	25C_20C	25C	20C	25C_20C_1	N2+srf-2	infection	OP50	16	0	16	0	1	6.90776	0.888889	no	extinction, replicate removed	7
2	25C_20C	25C	20C	25C_20C_2	N2+srf-2	infection	OP50	29	13	16	0.448276	0.551724	0.207639	1.61111	yes	25C_stock	7	500ul+12.8S+18.8N
3	25C_20C	25C	20C	25C_20C_3	N2+srf-2	infection	OP50	10	0	10	0	1	6.90776	0.555556	no	NA	7	300ul
4	25C_20C	25C	20C	25C_20C_4	N2+srf-2	infection	OP50	44	4	40	0.0909091	0.909091	2.30259	2.44444	yes	25C_stock	7	300ul+3.9S+30.3N
5	25C_20C	25C	20C	25C_20C_5	N2+srf-2	infection	OP50	40	13	27	0.325	0.675	0.730888	2.22222	yes	25C_stock	7	300ul+16.2S+26N
6	25C_20C	25C	20C	25C_20C_6	N2+srf-2	infection	OP50	26	7	19	0.269231	0.730769	0.998529	1.44444	no	NA	7
1	25C_20C	25C	20C	25C_20C_1	N2+srf-2	control	OP50	29	1	28	0.0344828	0.965517	3.3322	1.61111	no	NA	7
2	25C_20C	25C	20C	25C_20C_2	N2+srf-2	control	OP50	33	0	33	0	1	6.90776	1.83333	no	extinction, replicate removed	7
3	25C_20C	25C	20C	25C_20C_3	N2+srf-2	control	OP50	38	1	37	0.0263158	0.973684	3.61092	2.11111	no	NA	7
4	25C_20C	25C	20C	25C_20C_4	N2+srf-2	control	OP50	28	8	20	0.285714	0.714286	0.916291	1.55556	no	NA	7
5	25C_20C	25C	20C	25C_20C_5	N2+srf-2	control	OP50	28	5	23	0.178571	0.821429	1.52606	1.55556	no	NA	7
6	25C_20C	25C	20C	25C_20C_6	N2+srf-2	control	OP50	34	3	31	0.0882353	0.911765	2.33537	1.88889	no	NA	7
1	25C_25C	25C	25C	25C_25C_1	N2+srf-2	infection	OP50	102	96	6	0.941176	0.0588235	-2.77259	5.66667	no	NA	7
2	25C_25C	25C	25C	25C_25C_2	N2+srf-2	infection	OP50	97	77	20	0.793814	0.206186	-1.34807	5.38889	no	NA	7
3	25C_25C	25C	25C	25C_25C_3	N2+srf-2	infection	OP50	88	64	24	0.727273	0.272727	-0.980829	4.88889	no	NA	7
4	25C_25C	25C	25C	25C_25C_4	N2+srf-2	infection	OP50	113	7	106	0.0619469	0.938053	2.71753	6.27778	no	NA	7
5	25C_25C	25C	25C	25C_25C_5	N2+srf-2	infection	OP50	144	113	31	0.784722	0.215278	-1.2934	8	no	NA	7
6	25C_25C	25C	25C	25C_25C_6	N2+srf-2	infection	OP50	120	109	11	0.908333	0.0916667	-2.29345	6.66667	no	NA	7
1	25C_25C	25C	25C	25C_25C_1	N2+srf-2	control	OP50	92	52	40	0.565217	0.434783	-0.262364	5.11111	no	NA	7
2	25C_25C	25C	25C	25C_25C_2	N2+srf-2	control	OP50	102	30	72	0.294118	0.705882	0.875469	5.66667	no	NA	7
3	25C_25C	25C	25C	25C_25C_3	N2+srf-2	control	OP50	198	82	116	0.414141	0.585859	0.346871	11	no	NA	7
4	25C_25C	25C	25C	25C_25C_4	N2+srf-2	control	OP50	46	11	35	0.23913	0.76087	1.15745	2.55556	no	NA	7
5	25C_25C	25C	25C	25C_25C_5	N2+srf-2	control	OP50	103	50	53	0.485437	0.514563	0.0582689	5.72222	no	NA	7
6	25C_25C	25C	25C	25C_25C_6	N2+srf-2	control	OP50	76	60	16	0.789474	0.210526	-1.32176	4.22222	no	NA	7
1	20C_20C	20C	20C	20C_20C_1	N2+srf-2	infection	OP50	38	19	19	0.5	0.5	0	2.11111	no	NA	8
2	20C_20C	20C	20C	20C_20C_2	N2+srf-2	infection	OP50	26	9	17	0.346154	0.653846	0.635989	1.44444	no	NA	8
3	20C_20C	20C	20C	20C_20C_3	N2+srf-2	infection	OP50	15	4	11	0.266667	0.733333	1.0116	0.833333	yes	20C_stock	8
4	20C_20C	20C	20C	20C_20C_4	N2+srf-2	infection	OP50	44	24	20	0.545455	0.454545	-0.182322	2.44444	no	NA	8
5	20C_20C	20C	20C	20C_20C_5	N2+srf-2	infection	OP50	26	8	18	0.307692	0.692308	0.81093	1.44444	no	NA	8
6	20C_20C	20C	20C	20C_20C_6	N2+srf-2	infection	OP50	29	15	14	0.517241	0.482759	-0.0689929	1.61111	no	NA	8
1	20C_20C	20C	20C	20C_20C_1	N2+srf-2	control	OP50	166	16	150	0.0963855	0.903614	2.23805	9.22222	no	NA	8
2	20C_20C	20C	20C	20C_20C_2	N2+srf-2	control	OP50	56	2	54	0.0357143	0.964286	3.29584	3.11111	no	NA	8
3	20C_20C	20C	20C	20C_20C_3	N2+srf-2	control	OP50	25	1	24	0.04	0.96	3.17805	1.38889	no	NA	8
4	20C_20C	20C	20C	20C_20C_4	N2+srf-2	control	OP50	56	6	50	0.107143	0.892857	2.12026	3.11111	no	NA	8
5	20C_20C	20C	20C	20C_20C_5	N2+srf-2	control	OP50	67	26	41	0.38806	0.61194	0.455476	3.72222	no	NA	8
6	20C_20C	20C	20C	20C_20C_6	N2+srf-2	control	OP50	28	4	24	0.142857	0.857143	1.79176	1.55556	no	NA	8
1	20C_25C	20C	25C	20C_25C_1	N2+srf-2	infection	OP50	75	26	49	0.346667	0.653333	0.633724	4.16667	no	NA	8
2	20C_25C	20C	25C	20C_25C_2	N2+srf-2	infection	OP50	95	12	83	0.126316	0.873684	1.93393	5.27778	no	NA	8
3	20C_25C	20C	25C	20C_25C_3	N2+srf-2	infection	OP50	68	10	58	0.147059	0.852941	1.75786	3.77778	no	NA	8
4	20C_25C	20C	25C	20C_25C_4	N2+srf-2	infection	OP50	105	9	96	0.0857143	0.914286	2.36712	5.83333	no	NA	8
5	20C_25C	20C	25C	20C_25C_5	N2+srf-2	infection	OP50	97	33	64	0.340206	0.659794	0.662376	5.38889	no	NA	8
6	20C_25C	20C	25C	20C_25C_6	N2+srf-2	infection	OP50	89	21	68	0.235955	0.764045	1.17499	4.94444	no	NA	8
1	20C_25C	20C	25C	20C_25C_1	N2+srf-2	control	OP50	78	33	45	0.423077	0.576923	0.310155	4.33333	no	NA	8
2	20C_25C	20C	25C	20C_25C_2	N2+srf-2	control	OP50	66	32	34	0.484848	0.515152	0.0606246	3.66667	no	NA	8
3	20C_25C	20C	25C	20C_25C_3	N2+srf-2	control	OP50	25	15	10	0.6	0.4	-0.405465	1.38889	no	NA	8
4	20C_25C	20C	25C	20C_25C_4	N2+srf-2	control	OP50	67	20	47	0.298507	0.701493	0.854415	3.72222	no	NA	8
5	20C_25C	20C	25C	20C_25C_5	N2+srf-2	control	OP50	113	60	53	0.530973	0.469027	-0.124053	6.27778	no	NA	8
6	20C_25C	20C	25C	20C_25C_6	N2+srf-2	control	OP50	114	57	57	0.5	0.5	0	6.33333	no	NA	8
1	25C_20C	25C	20C	25C_20C_1	N2+srf-2	infection	OP50	NA	NA	#VALUE!	0	1	6.90776	#VALUE!	no	NA	8
2	25C_20C	25C	20C	25C_20C_2	N2+srf-2	infection	OP50	12	2	10	0.166667	0.833333	1.60944	0.666667	yes	NA	8
3	25C_20C	25C	20C	25C_20C_3	N2+srf-2	infection	OP50	NA	NA	#VALUE!	0	1	6.90776	#VALUE!	no	NA	8
4	25C_20C	25C	20C	25C_20C_4	N2+srf-2	infection	OP50	52	1	51	0.0192308	0.980769	3.93183	2.88889	yes	25C_stock	8
5	25C_20C	25C	20C	25C_20C_5	N2+srf-2	infection	OP50	31	5	26	0.16129	0.83871	1.64866	1.72222	yes	25C_stock	8
6	25C_20C	25C	20C	25C_20C_6	N2+srf-2	infection	OP50	20	1	19	0.05	0.95	2.94444	1.11111	yes	25C_20C_3	8
1	25C_20C	25C	20C	25C_20C_1	N2+srf-2	control	OP50	40	2	38	0.05	0.95	2.94444	2.22222	no	NA	8
2	25C_20C	25C	20C	25C_20C_2	N2+srf-2	control	OP50	NA	NA	#VALUE!	0	1	6.90776	#VALUE!	no	NA	8
3	25C_20C	25C	20C	25C_20C_3	N2+srf-2	control	OP50	34	1	33	0.0294118	0.970588	3.49651	1.88889	no	NA	8
4	25C_20C	25C	20C	25C_20C_4	N2+srf-2	control	OP50	28	5	23	0.178571	0.821429	1.52606	1.55556	no	NA	8
5	25C_20C	25C	20C	25C_20C_5	N2+srf-2	control	OP50	41	5	36	0.121951	0.878049	1.97408	2.27778	no	NA	8
6	25C_20C	25C	20C	25C_20C_6	N2+srf-2	control	OP50	14	1	13	0.0714286	0.928571	2.56495	0.777778	yes	25C_stock	8
1	25C_25C	25C	25C	25C_25C_1	N2+srf-2	infection	OP50	57	57	0	1	0	-6.90776	3.16667	no	NA	8
2	25C_25C	25C	25C	25C_25C_2	N2+srf-2	infection	OP50	63	52	11	0.825397	0.174603	-1.55335	3.5	no	NA	8
3	25C_25C	25C	25C	25C_25C_3	N2+srf-2	infection	OP50	44	33	11	0.75	0.25	-1.09861	2.44444	no	NA	8
4	25C_25C	25C	25C	25C_25C_4	N2+srf-2	infection	OP50	35	4	31	0.114286	0.885714	2.04769	1.94444	no	NA	8
5	25C_25C	25C	25C	25C_25C_5	N2+srf-2	infection	OP50	41	30	11	0.731707	0.268293	-1.0033	2.27778	no	NA	8
6	25C_25C	25C	25C	25C_25C_6	N2+srf-2	infection	OP50	44	35	9	0.795455	0.204545	-1.35812	2.44444	no	NA	8
1	25C_25C	25C	25C	25C_25C_1	N2+srf-2	control	OP50	117	68	49	0.581197	0.418803	-0.327687	6.5	no	NA	8
2	25C_25C	25C	25C	25C_25C_2	N2+srf-2	control	OP50	92	20	72	0.217391	0.782609	1.28093	5.11111	no	NA	8
3	25C_25C	25C	25C	25C_25C_3	N2+srf-2	control	OP50	58	22	36	0.37931	0.62069	0.492476	3.22222	no	NA	8
4	25C_25C	25C	25C	25C_25C_4	N2+srf-2	control	OP50	93	32	61	0.344086	0.655914	0.645138	5.16667	no	NA	8
5	25C_25C	25C	25C	25C_25C_5	N2+srf-2	control	OP50	110	61	49	0.554545	0.445455	-0.219054	6.11111	no	NA	8
6	25C_25C	25C	25C	25C_25C_6	N2+srf-2	control	OP50	92	72	20	0.782609	0.217391	-1.28093	5.11111	no	NA	8
1	20C_20C	20C	20C	20C_20C_1	N2+srf-2	infection	OP50	33	12	21	0.363636	0.636364	0.559616	1.83333	no	NA	9		Observed mortality on 20C_25C_V and less mortality on 20C_20C_V
2	20C_20C	20C	20C	20C_20C_2	N2+srf-2	infection	OP50	13	1	12	0.0769231	0.923077	2.48491	0.722222	yes	20C_stock	9		eggs on 20C-20C plates and on 20C_25C_C
3	20C_20C	20C	20C	20C_20C_3	N2+srf-2	infection	OP50	22	6	16	0.272727	0.727273	0.980829	1.22222	no	NA	9		the number of eggs and dead L1 seems to be related to number of total eggs produced
4	20C_20C	20C	20C	20C_20C_4	N2+srf-2	infection	OP50	19	4	15	0.210526	0.789474	1.32176	1.05556	no	NA	9
5	20C_20C	20C	20C	20C_20C_5	N2+srf-2	infection	OP50	18	8	10	0.444444	0.555556	0.223144	1	yes	20C_stock	9
6	20C_20C	20C	20C	20C_20C_6	N2+srf-2	infection	OP50	31	3	28	0.0967742	0.903226	2.23359	1.72222	yes	20C_20C_6	9
1	20C_20C	20C	20C	20C_20C_1	N2+srf-2	control	OP50	39	1	38	0.025641	0.974359	3.63759	2.16667	no	NA	9
2	20C_20C	20C	20C	20C_20C_2	N2+srf-2	control	OP50	56	2	54	0.0357143	0.964286	3.29584	3.11111	no	NA	9
3	20C_20C	20C	20C	20C_20C_3	N2+srf-2	control	OP50	49	4	45	0.0816327	0.918367	2.42037	2.72222	no	NA	9
4	20C_20C	20C	20C	20C_20C_4	N2+srf-2	control	OP50	31	2	29	0.0645161	0.935484	2.67415	1.72222	no	NA	9
5	20C_20C	20C	20C	20C_20C_5	N2+srf-2	control	OP50	35	11	24	0.314286	0.685714	0.780159	1.94444	no	NA	9
6	20C_20C	20C	20C	20C_20C_6	N2+srf-2	control	OP50	33	3	30	0.0909091	0.909091	2.30259	1.83333	no	NA	9
1	20C_25C	20C	25C	20C_25C_1	N2+srf-2	infection	OP50	34	11	23	0.323529	0.676471	0.737599	1.88889	no	NA	9
2	20C_25C	20C	25C	20C_25C_2	N2+srf-2	infection	OP50	44	5	39	0.113636	0.886364	2.05412	2.44444	no	NA	9
3	20C_25C	20C	25C	20C_25C_3	N2+srf-2	infection	OP50	35	5	30	0.142857	0.857143	1.79176	1.94444	no	NA	9
4	20C_25C	20C	25C	20C_25C_4	N2+srf-2	infection	OP50	49	6	43	0.122449	0.877551	1.96944	2.72222	no	NA	9
5	20C_25C	20C	25C	20C_25C_5	N2+srf-2	infection	OP50	53	10	43	0.188679	0.811321	1.45862	2.94444	no	NA	9
6	20C_25C	20C	25C	20C_25C_6	N2+srf-2	infection	OP50	57	7	50	0.122807	0.877193	1.96611	3.16667	no	NA	9
1	20C_25C	20C	25C	20C_25C_1	N2+srf-2	control	OP50	34	11	23	0.323529	0.676471	0.737599	1.88889	no	NA	9
2	20C_25C	20C	25C	20C_25C_2	N2+srf-2	control	OP50	38	14	24	0.368421	0.631579	0.538997	2.11111	no	NA	9
3	20C_25C	20C	25C	20C_25C_3	N2+srf-2	control	OP50	84	63	21	0.75	0.25	-1.09861	4.66667	no	NA	9
4	20C_25C	20C	25C	20C_25C_4	N2+srf-2	control	OP50	45	12	33	0.266667	0.733333	1.0116	2.5	no	NA	9
5	20C_25C	20C	25C	20C_25C_5	N2+srf-2	control	OP50	103	66	37	0.640777	0.359223	-0.578737	5.72222	no	NA	9
6	20C_25C	20C	25C	20C_25C_6	N2+srf-2	control	OP50	58	21	37	0.362069	0.637931	0.566395	3.22222	no	NA	9
1	25C_20C	25C	20C	25C_20C_1	N2+srf-2	infection	OP50	NA	NA	#VALUE!	0	1	6.90776	#VALUE!	no	NA	9
2	25C_20C	25C	20C	25C_20C_2	N2+srf-2	infection	OP50	18	3	15	0.166667	0.833333	1.60944	1	yes	25C_stock	9
3	25C_20C	25C	20C	25C_20C_3	N2+srf-2	infection	OP50	NA	NA	#VALUE!	0	1	6.90776	#VALUE!	no	NA	9
4	25C_20C	25C	20C	25C_20C_4	N2+srf-2	infection	OP50	NA	NA	#VALUE!	0	1	6.90776	#VALUE!	no	NA	9
5	25C_20C	25C	20C	25C_20C_5	N2+srf-2	infection	OP50	NA	NA	#VALUE!	0	1	6.90776	#VALUE!	no	NA	9
6	25C_20C	25C	20C	25C_20C_6	N2+srf-2	infection	OP50	NA	NA	#VALUE!	0	1	6.90776	#VALUE!	no	NA	9
1	25C_20C	25C	20C	25C_20C_1	N2+srf-2	control	OP50	29	2	27	0.0689655	0.931034	2.60269	1.61111	no	NA	9
2	25C_20C	25C	20C	25C_20C_2	N2+srf-2	control	OP50	NA	NA	#VALUE!	0	1	6.90776	#VALUE!	no	NA	9
3	25C_20C	25C	20C	25C_20C_3	N2+srf-2	control	OP50	NA	NA	#VALUE!	0	1	6.90776	#VALUE!	no	NA	9
4	25C_20C	25C	20C	25C_20C_4	N2+srf-2	control	OP50	NA	NA	#VALUE!	0	1	6.90776	#VALUE!	no	NA	9
5	25C_20C	25C	20C	25C_20C_5	N2+srf-2	control	OP50	NA	NA	#VALUE!	0	1	6.90776	#VALUE!	no	NA	9
6	25C_20C	25C	20C	25C_20C_6	N2+srf-2	control	OP50	117	9	108	0.0769231	0.923077	2.48491	6.5	no	NA	9
1	25C_25C	25C	25C	25C_25C_1	N2+srf-2	infection	OP50	25	25	0	1	0	-6.90776	1.38889	no	NA	9
2	25C_25C	25C	25C	25C_25C_2	N2+srf-2	infection	OP50	44	35	9	0.795455	0.204545	-1.35812	2.44444	no	NA	9
3	25C_25C	25C	25C	25C_25C_3	N2+srf-2	infection	OP50	57	50	7	0.877193	0.122807	-1.96611	3.16667	no	NA	9
4	25C_25C	25C	25C	25C_25C_4	N2+srf-2	infection	OP50	68	8	60	0.117647	0.882353	2.0149	3.77778	no	NA	9
5	25C_25C	25C	25C	25C_25C_5	N2+srf-2	infection	OP50	67	47	20	0.701493	0.298507	-0.854415	3.72222	no	NA	9
6	25C_25C	25C	25C	25C_25C_6	N2+srf-2	infection	OP50	35	27	8	0.771429	0.228571	-1.2164	1.94444	no	NA	9
1	25C_25C	25C	25C	25C_25C_1	N2+srf-2	control	OP50	144	67	77	0.465278	0.534722	0.139113	8	no	NA	9
2	25C_25C	25C	25C	25C_25C_2	N2+srf-2	control	OP50	120	41	79	0.341667	0.658333	0.655876	6.66667	no	NA	9
3	25C_25C	25C	25C	25C_25C_3	N2+srf-2	control	OP50	144	55	89	0.381944	0.618056	0.481303	8	no	NA	9
4	25C_25C	25C	25C	25C_25C_4	N2+srf-2	control	OP50	115	28	87	0.243478	0.756522	1.1337	6.38889	no	NA	9
5	25C_25C	25C	25C	25C_25C_5	N2+srf-2	control	OP50	149	89	60	0.597315	0.402685	-0.394292	8.27778	no	NA	9
6	25C_25C	25C	25C	25C_25C_6	N2+srf-2	control	OP50	100	75	25	0.75	0.25	-1.09861	5.55556	no	NA	9
1	20C_20C	20C	20C	20C_20C_1	N2+srf-2	infection	OP50	16	2	14	0.125	0.875	1.94591	0.888889	no	NA	10		can observe obvious death on 20C_25C_V plates
2	20C_20C	20C	20C	20C_20C_2	N2+srf-2	infection	OP50	61	5	56	0.0819672	0.918033	2.41591	3.38889	no	NA	10
3	20C_20C	20C	20C	20C_20C_3	N2+srf-2	infection	OP50	22	4	18	0.181818	0.818182	1.50408	1.22222	no	NA	10
4	20C_20C	20C	20C	20C_20C_4	N2+srf-2	infection	OP50	14	3	11	0.214286	0.785714	1.29928	0.466667	no	NA	10
5	20C_20C	20C	20C	20C_20C_5	N2+srf-2	infection	OP50	86	26	60	0.302326	0.697674	0.836248	4.77778	no	NA	10
6	20C_20C	20C	20C	20C_20C_6	N2+srf-2	infection	OP50	89	7	82	0.0786517	0.921348	2.46081	4.94444	no	NA	10
1	20C_20C	20C	20C	20C_20C_1	N2+srf-2	control	OP50	34	0	34	0	1	6.90776	1.88889	no	NA	10
2	20C_20C	20C	20C	20C_20C_2	N2+srf-2	control	OP50	50	1	49	0.02	0.98	3.89182	2.77778	no	NA	10
3	20C_20C	20C	20C	20C_20C_3	N2+srf-2	control	OP50	30	0	30	0	1	6.90776	1.66667	no	NA	10
4	20C_20C	20C	20C	20C_20C_4	N2+srf-2	control	OP50	52	1	51	0.0192308	0.980769	3.93183	2.88889	no	NA	10
5	20C_20C	20C	20C	20C_20C_5	N2+srf-2	control	OP50	31	11	20	0.354839	0.645161	0.597837	1.72222	no	NA	10
6	20C_20C	20C	20C	20C_20C_6	N2+srf-2	control	OP50	64	7	57	0.109375	0.890625	2.09714	3.55556	no	NA	10
1	20C_25C	20C	25C	20C_25C_1	N2+srf-2	infection	OP50	76	37	39	0.486842	0.513158	0.0526437	4.22222	no	NA	10
2	20C_25C	20C	25C	20C_25C_2	N2+srf-2	infection	OP50	41	5	36	0.121951	0.878049	1.97408	2.27778	no	NA	10
3	20C_25C	20C	25C	20C_25C_3	N2+srf-2	infection	OP50	38	2	36	0.0526316	0.947368	2.89037	2.11111	no	NA	10
4	20C_25C	20C	25C	20C_25C_4	N2+srf-2	infection	OP50	45	2	43	0.0444444	0.955556	3.06805	2.5	no	NA	10
5	20C_25C	20C	25C	20C_25C_5	N2+srf-2	infection	OP50	61	7	54	0.114754	0.885246	2.04307	3.38889	no	NA	10
6	20C_25C	20C	25C	20C_25C_6	N2+srf-2	infection	OP50	49	6	43	0.122449	0.877551	1.96944	2.72222	no	NA	10
1	20C_25C	20C	25C	20C_25C_1	N2+srf-2	control	OP50	35	8	27	0.228571	0.771429	1.2164	1.94444	no	NA	10
2	20C_25C	20C	25C	20C_25C_2	N2+srf-2	control	OP50	23	9	14	0.391304	0.608696	0.441833	1.27778	no	NA	10
3	20C_25C	20C	25C	20C_25C_3	N2+srf-2	control	OP50	44	26	18	0.590909	0.409091	-0.367725	2.44444	no	NA	10
4	20C_25C	20C	25C	20C_25C_4	N2+srf-2	control	OP50	64	9	55	0.140625	0.859375	1.81011	3.55556	no	NA	10
5	20C_25C	20C	25C	20C_25C_5	N2+srf-2	control	OP50	70	46	24	0.657143	0.342857	-0.650588	3.88889	no	NA	10
6	20C_25C	20C	25C	20C_25C_6	N2+srf-2	control	OP50	57	27	30	0.473684	0.526316	0.105361	3.16667	no	NA	10
1	25C_20C	25C	20C	25C_20C_1	N2+srf-2	infection	OP50	NA	NA	#VALUE!	0	1	6.90776	#VALUE!	no	NA	10
2	25C_20C	25C	20C	25C_20C_2	N2+srf-2	infection	OP50	48	5	43	0.104167	0.895833	2.15176	2.66667	no	NA	10
3	25C_20C	25C	20C	25C_20C_3	N2+srf-2	infection	OP50	NA	NA	#VALUE!	0	1	6.90776	#VALUE!	no	NA	10
4	25C_20C	25C	20C	25C_20C_4	N2+srf-2	infection	OP50	NA	NA	#VALUE!	0	1	6.90776	#VALUE!	no	NA	10
5	25C_20C	25C	20C	25C_20C_5	N2+srf-2	infection	OP50	NA	NA	#VALUE!	0	1	6.90776	#VALUE!	no	NA	10
6	25C_20C	25C	20C	25C_20C_6	N2+srf-2	infection	OP50	NA	NA	#VALUE!	0	1	6.90776	#VALUE!	no	NA	10
1	25C_20C	25C	20C	25C_20C_1	N2+srf-2	control	OP50	76	3	73	0.0394737	0.960526	3.19185	4.22222	no	NA	10
2	25C_20C	25C	20C	25C_20C_2	N2+srf-2	control	OP50	NA	NA	#VALUE!	0	1	6.90776	#VALUE!	no	NA	10
3	25C_20C	25C	20C	25C_20C_3	N2+srf-2	control	OP50	NA	NA	#VALUE!	0	1	6.90776	#VALUE!	no	NA	10
4	25C_20C	25C	20C	25C_20C_4	N2+srf-2	control	OP50	NA	NA	#VALUE!	0	1	6.90776	#VALUE!	no	NA	10
5	25C_20C	25C	20C	25C_20C_5	N2+srf-2	control	OP50	NA	NA	#VALUE!	0	1	6.90776	#VALUE!	no	NA	10
6	25C_20C	25C	20C	25C_20C_6	N2+srf-2	control	OP50	51	1	50	0.0196078	0.980392	3.91202	2.83333	no	NA	10
1	25C_25C	25C	25C	25C_25C_1	N2+srf-2	infection	OP50	NA	NA	#VALUE!	1	0	-6.90776	#VALUE!	no	NA	10
2	25C_25C	25C	25C	25C_25C_2	N2+srf-2	infection	OP50	87	72	15	0.827586	0.172414	-1.56862	4.83333	no	NA	10
3	25C_25C	25C	25C	25C_25C_3	N2+srf-2	infection	OP50	110	75	35	0.681818	0.318182	-0.76214	6.11111	no	NA	10
4	25C_25C	25C	25C	25C_25C_4	N2+srf-2	infection	OP50	81	4	77	0.0493827	0.950617	2.95751	4.5	no	NA	10
5	25C_25C	25C	25C	25C_25C_5	N2+srf-2	infection	OP50	82	48	34	0.585366	0.414634	-0.34484	4.55556	no	NA	10
6	25C_25C	25C	25C	25C_25C_6	N2+srf-2	infection	OP50	76	57	19	0.75	0.25	-1.09861	4.22222	no	NA	10
1	25C_25C	25C	25C	25C_25C_1	N2+srf-2	control	OP50	55	23	32	0.418182	0.581818	0.330242	3.05556	no	NA	10
2	25C_25C	25C	25C	25C_25C_2	N2+srf-2	control	OP50	85	15	70	0.176471	0.823529	1.54045	4.72222	no	NA	10
3	25C_25C	25C	25C	25C_25C_3	N2+srf-2	control	OP50	74	13	61	0.175676	0.824324	1.54592	4.11111	no	NA	10
4	25C_25C	25C	25C	25C_25C_4	N2+srf-2	control	OP50	262	48	214	0.183206	0.816794	1.49478	14.5556	no	NA	10
5	25C_25C	25C	25C	25C_25C_5	N2+srf-2	control	OP50	84	31	53	0.369048	0.630952	0.536305	4.66667	no	NA	10
6	25C_25C	25C	25C	25C_25C_6	N2+srf-2	control	OP50	89	58	31	0.651685	0.348315	-0.626456	4.94444	no	NA	10

## Sheet: TableS5.single-gen stats
Baseline population mortality (GLM quasibinomial)
Population mortality
glm(formula = mortality_if_double ~ Genotype * Rear_temp * exposure_temp, family = quasibinomial, data = .)
	Estimate	Std. Error	t value	Pr(>|t|)
(Intercept)	-1.91764	0.11947	-16.052	<2.00E-16
GenotypeN2+srf-2	-0.42691	0.18504	-2.307	0.02631
Rear_temp25C	-1.73116	0.28066	-6.168	2.74e-07
exposure_temp25C	1.10727	0.1475	7.507	3.73e-09
GenotypeN2+srf-2:Rear_temp25C	0.51138	0.39784	1.285	0.20605
GenotypeN2+srf-2:exposure_temp25C	0.05351	0.22497	0.238	0.81322
Rear_temp25C:exposure_temp25C	1.14159	0.31032	3.679	0.00069
GenotypeN2+srf-2:Rear_temp25C:exposure_temp25C	0.12826	0.43972	0.292	0.77204
Call: glm(formula = mortality_if_double ~ Genotype.new * Temp.new, family = quasibinomial, data = .) Coefficients:
	Estimate	Std. Error	t value	Pr(>|t|)
(Intercept)	-1.91764	0.11947	-16.052	< 2e-16	***
Genotype.newsusceptible-mixed	-0.42691	0.18504	-2.307	0.02631	*
Temp.new20C-25C	1.10727	0.1475	7.507	3.73e-09	***
Temp.new25C-20C	-1.73116	0.28066	-6.168	2.74e-07	***
Temp.new25C-25C	0.5177	0.15595	3.32	0.00193	**
Genotype.newsusceptible-mixed:Temp.new20C-25C	0.05351	0.22497	0.238	0.81322
Genotype.newsusceptible-mixed:Temp.new25C-20C	0.51138	0.39784	1.285	0.20605
Genotype.newsusceptible-mixed:Temp.new25C-25C	0.69314	0.2301	3.012	0.00448	**
Signif. codes: 0 ‘***’ 0.001 ‘**’ 0.01 ‘*’ 0.05 ‘.’ 0.1 ‘ ’ 1 (Dispersion parameter for quasibinomial family taken to be 0.009566253) Null deviance: 4.3675 on 47 degrees of freedom Residual deviance: 0.3777 on 40 degrees of freedom AIC: NA Number of Fisher Scoring iterations: 6
Pairwise comparisons: Temp|Genotype, in infection, results are given on log scale not response scale
Temp.new = 20C-20C:
contrast	estimate	SE	df	z.ratio	p.value
(susceptible-alone) - (susceptible-mixed)	0.4269	0.185	Inf	2.307	0.0211
Temp.new = 20C-25C:
contrast	estimate	SE	df	z.ratio	p.value
(susceptible-alone) - (susceptible-mixed)	0.3734	0.128	Inf	2.919	0.0035
Temp.new = 25C-20C:
contrast	estimate	SE	df	z.ratio	p.value
(susceptible-alone) - (susceptible-mixed)	-0.0845	0.352	Inf	-0.24	0.8105
Temp.new = 25C-25C:
contrast	estimate	SE	df	z.ratio	p.value
(susceptible-alone) - (susceptible-mixed)	-0.2662	0.137	Inf	-1.947	0.0516
Pairwise comparisons: Genotype|Temp, in infection, results are given on log scale not response scale
Genotype.new = susceptible-alone:
contrast	estimate	SE	df	z.ratio	p.value
(20C-20C) - (20C-25C)	-1.1073	0.147	Inf	-7.507	<.0001
(20C-20C) - (25C-20C)	1.7312	0.281	Inf	6.168	<.0001
(20C-20C) - (25C-25C)	-0.5177	0.156	Inf	-3.32	0.005
(20C-25C) - (25C-20C)	2.8384	0.268	Inf	10.58	<.0001
(20C-25C) - (25C-25C)	0.5896	0.132	Inf	4.453	0.0001
(25C-20C) - (25C-25C)	-2.2489	0.273	Inf	-8.237	<.0001
Genotype.new = susceptible-mixed:
contrast	estimate	SE	df	z.ratio	p.value
(20C-20C) - (20C-25C)	-1.1608	0.17	Inf	-6.834	<.0001
(20C-20C) - (25C-20C)	1.2198	0.282	Inf	4.326	0.0001
(20C-20C) - (25C-25C)	-1.2108	0.169	Inf	-7.157	<.0001
(20C-25C) - (25C-20C)	2.3806	0.262	Inf	9.101	<.0001
(20C-25C) - (25C-25C)	-0.0501	0.132	Inf	-0.378	0.9816
(25C-20C) - (25C-25C)	-2.4306	0.261	Inf	-9.308	<.0001
Baseline population fecundity (GLM negative binomial)
Genotype * Temperature regime * Treatment
Call: glm.nb(formula = L1_per_30ul ~ Temp.new * Genotype.new * Treatment, data = ., init.theta = 9.302007832, link = log) Coefficients:
	Estimate S	td. Error z	value	Pr(>|z|)
(Intercept)	4.34381	0.14171	30.653	< 2e-16	***
Temp.new20C-25C	0.85193	0.19729	4.318	1.57e-05	***
Temp.new25C-20C	-1.27575	0.21389	-5.964	2.46e-09	***
Temp.new25C-25C	0.02564	0.20027	0.128	0.898119
Genotype.newresistant-mixed	-0.61011	0.2049	-2.978	0.002905	**
Genotype.newsusceptible-alone	-0.38617	0.20294	-1.903	0.057053	.
Genotype.newsusceptible-mixed	-0.58261	0.20463	-2.847	0.004412	**
Treatmentinfection	-0.21399	0.20169	-1.061	0.288712
Temp.new20C-25C:Genotype.newresistant-mixed	-0.21406	0.28433	-0.753	0.451536
Temp.new25C-20C:Genotype.newresistant-mixed	-0.31787	0.32431	-0.98	0.32701
Temp.new25C-25C:Genotype.newresistant-mixed	-0.98675	0.30057	-3.283	0.001027	**
Temp.new20C-25C:Genotype.newsusceptible-alone	0.07577	0.28143	0.269	0.787762
Temp.new25C-20C:Genotype.newsusceptible-alone	1.20994	0.29694	4.075	4.61e-05	***
Temp.new25C-25C:Genotype.newsusceptible-alone	0.96312	0.2834	3.398	0.000678	***
Temp.new20C-25C:Genotype.newsusceptible-mixed	0.11279	0.28304	0.398	0.690272
Temp.new25C-20C:Genotype.newsusceptible-mixed	-0.11832	0.31794	-0.372	0.709776
Temp.new25C-25C:Genotype.newsusceptible-mixed	-0.94387	0.29921	-3.155	0.001608	**
Temp.new20C-25C:Treatmentinfection	-0.82286	0.28292	-2.908	0.003632	**
Temp.new25C-20C:Treatmentinfection	-0.51869	0.31685	-1.637	0.101628
Temp.new25C-25C:Treatmentinfection	-0.30177	0.28663	-1.053	0.29242
Genotype.newresistant-mixed:Treatmentinfection	-0.54078	0.29828	-1.813	0.069835	.
Genotype.newsusceptible-alone:Treatmentinfection	-1.09276	0.30243	-3.613	0.000302	***
Genotype.newsusceptible-mixed:Treatmentinfection	-1.03491	0.30644	-3.377	0.000732	***
Temp.new20C-25C:Genotype.newresistant-mixed:Treatmentinfection	0.677	0.41407	1.635	0.102051
Temp.new25C-20C:Genotype.newresistant-mixed:Treatmentinfection	1.0052	0.47935	2.097	0.035992	*
Temp.new25C-25C:Genotype.newresistant-mixed:Treatmentinfection	0.7117	0.4375	1.627	0.103793
Temp.new20C-25C:Genotype.newsusceptible-alone:Treatmentinfection	0.42233	0.41817	1.01	0.312515
Temp.new25C-20C:Genotype.newsusceptible-alone:Treatmentinfection	1.44017	0.44206	3.258	0.001122	**
Temp.new25C-25C:Genotype.newsusceptible-alone:Treatmentinfection	-0.6523	0.42582	-1.532	0.125557
Temp.new20C-25C:Genotype.newsusceptible-mixed:Treatmentinfection	0.13905	0.42518	0.327	0.743638
Temp.new25C-20C:Genotype.newsusceptible-mixed:Treatmentinfection	1.34637	0.47842	2.814	0.00489	**
Temp.new25C-25C:Genotype.newsusceptible-mixed:Treatmentinfection	0.38168	0.46062	0.829	0.407329
Pairwise comparisons: Genotype|Temp, in control
Temp.new = 20C-20C:
contrast		estimate	SE	df	z.ratio	p.value
(resistant-alone) -	(resistant-mixed)	0.6101	0.169	Inf	3.615	0.0017
(resistant-alone) -	(susceptible-alone)	0.3862	0.166	Inf	2.321	0.0932
(resistant-alone) -	(susceptible-mixed)	0.5826	0.168	Inf	3.459	0.003
(resistant-mixed) -	(susceptible-alone)	-0.2239	0.172	Inf	-1.304	0.5604
(resistant-mixed) -	(susceptible-mixed)	-0.0275	0.174	Inf	-0.158	0.9986
(susceptible-alone)	(susceptible-mixed)	0.1964	0.171	Inf	1.146	0.6611
Temp.new = 20C-25C:
contrast		estimate	SE	df	z.ratio	p.value
(resistant-alone) -	(resistant-mixed)	0.8242	0.159	Inf	5.176	<.0001
(resistant-alone) -	(susceptible-alone)	0.3104	0.157	Inf	1.983	0.1945
(resistant-alone) -	(susceptible-mixed)	0.4698	0.157	Inf	2.988	0.0149
(resistant-mixed) -	(susceptible-alone)	-0.5138	0.16	Inf	-3.205	0.0074
(resistant-mixed) -	(susceptible-mixed)	-0.3544	0.161	Inf	-2.201	0.1228
(susceptible-alone)	(susceptible-mixed)	0.1594	0.158	Inf	1.007	0.7454
Temp.new = 25C-20C:
contrast		estimate	SE	df	z.ratio	p.value
(resistant-alone) -	(resistant-mixed)	0.928	0.223	Inf	4.163	0.0002
(resistant-alone) -	(susceptible-alone)	-0.8238	0.183	Inf	-4.502	<.0001
(resistant-alone) -	(susceptible-mixed)	0.7009	0.214	Inf	3.279	0.0058
(resistant-mixed) -	(susceptible-alone)	-1.7518	0.213	Inf	-8.227	<.0001
(resistant-mixed) -	(susceptible-mixed)	-0.2271	0.24	Inf	-0.946	0.7798
(susceptible-alone)	(susceptible-mixed)	1.5247	0.203	Inf	7.498	<.0001
Temp.new = 25C-25C:
contrast		estimate	SE	df	z.ratio	p.value
(resistant-alone) -	(resistant-mixed)	1.5969	0.187	Inf	8.553	<.0001
(resistant-alone) -	(susceptible-alone)	-0.5769	0.16	Inf	-3.604	0.0018
(resistant-alone) -	(susceptible-mixed)	1.5265	0.185	Inf	8.261	<.0001
(resistant-mixed) -	(susceptible-alone)	-2.1738	0.184	Inf	-11.801	<.0001
(resistant-mixed) -	(susceptible-mixed)	-0.0704	0.206	Inf	-0.342	0.9863
(susceptible-alone)	(susceptible-mixed)	2.1034	0.182	Inf	11.54	<.0001
Pairwise comparisons: Temp|Genotype, in control
Genotype.n	resistant-alone:
contrast		estimate	SE	df	z.ratio	p.value
(20C-20C)	(20C-25C)	-0.8519	0.159	Inf	-5.344	<.0001
(20C-20C)	(25C-20C)	1.2758	0.18	Inf	7.104	<.0001
(20C-20C)	(25C-25C)	-0.0256	0.163	Inf	-0.157	0.9986
(20C-25C)	(25C-20C)	2.1277	0.176	Inf	12.084	<.0001
(20C-25C)	(25C-25C)	0.8263	0.159	Inf	5.188	<.0001
(25C-20C)	(25C-25C)	-1.3014	0.179	Inf	-7.253	<.0001
Genotype.n	resistant-mixed:
contrast		estimate	SE	df	z.ratio	p.value
(20C-20C)	(20C-25C)	-0.6379	0.169	Inf	-3.784	0.0009
(20C-20C)	(25C-20C)	1.5936	0.214	Inf	7.437	<.0001
(20C-20C)	(25C-25C)	0.9611	0.192	Inf	5.015	<.0001
(20C-25C)	(25C-20C)	2.2315	0.21	Inf	10.633	<.0001
(20C-25C)	(25C-25C)	1.599	0.187	Inf	8.565	<.0001
(25C-20C)	(25C-25C)	-0.6325	0.229	Inf	-2.764	0.0291
Genotype.n	susceptible-alone
contrast		estimate	SE	df	z.ratio	p.value
(20C-20C)	(20C-25C)	-0.9277	0.164	Inf	-5.67	<.0001
(20C-20C)	(25C-20C)	0.0658	0.17	Inf	0.387	0.9803
(20C-20C)	(25C-25C)	-0.9888	0.163	Inf	-6.051	<.0001
(20C-25C)	(25C-20C)	0.9935	0.164	Inf	6.047	<.0001
(20C-25C)	(25C-25C)	-0.0611	0.157	Inf	-0.388	0.9802
(25C-20C)	(25C-25C)	-1.0546	0.164	Inf	-6.428	<.0001
Genotype.n	susceptible-mixed
contrast		estimate	SE	df	z.ratio	p.value
(20C-20C)	(20C-25C)	-0.9647	0.166	Inf	-5.798	<.0001
(20C-20C)	(25C-20C)	1.3941	0.205	Inf	6.816	<.0001
(20C-20C)	(25C-25C)	0.9182	0.19	Inf	4.845	<.0001
(20C-25C)	(25C-20C)	2.3588	0.199	Inf	11.879	<.0001
(20C-25C)	(25C-25C)	1.8829	0.183	Inf	10.285	<.0001
(25C-20C)	(25C-25C)	-0.4758	0.218	Inf	-2.18	0.1289
Pairwise comparisons: Genotype|Temp, in infection
Temp.new = 20C-20C:
contrast		estimate	SE	df	z.ratio	p.value
(resistant-alone) -	(resistant-mixed)	1.1509	0.263	Inf	4.379	0.0001
(resistant-alone) -	(susceptible-alone)	1.4789	0.269	Inf	5.498	<.0001
(resistant-alone) -	(susceptible-mixed)	1.6175	0.272	Inf	5.942	<.0001
(resistant-mixed) -	(susceptible-alone)	0.328	0.28	Inf	1.173	0.6437
(resistant-mixed) -	(susceptible-mixed)	0.4666	0.283	Inf	1.651	0.3502
(susceptible-alone)	(susceptible-mixed)	0.1386	0.288	Inf	0.48	0.9634
Temp.new = 20C-25C:
contrast		estimate	SE	df	z.ratio	p.value
(resistant-alone) -	(resistant-mixed)	0.688	0.256	Inf	2.684	0.0366
(resistant-alone) -	(susceptible-alone)	0.9808	0.26	Inf	3.776	0.0009
(resistant-alone) -	(susceptible-mixed)	1.3657	0.266	Inf	5.135	<.0001
(resistant-mixed) -	(susceptible-alone)	0.2929	0.265	Inf	1.107	0.6854
(resistant-mixed) -	(susceptible-mixed)	0.6777	0.271	Inf	2.503	0.0594
(susceptible-alone)	(susceptible-mixed)	0.3848	0.274	Inf	1.405	0.4964
Temp.new = 25C-20C:
contrast		estimate	SE	df	z.ratio	p.value
(resistant-alone) -	(resistant-mixed)	0.4636	0.316	Inf	1.468	0.4568
(resistant-alone) -	(susceptible-alone)	-1.1712	0.281	Inf	-4.166	0.0002
(resistant-alone) -	(susceptible-mixed)	0.3895	0.313	Inf	1.245	0.5981
(resistant-mixed) -	(susceptible-alone)	-1.6348	0.298	Inf	-5.493	<.0001
(resistant-mixed) -	(susceptible-mixed)	-0.0741	0.328	Inf	-0.226	0.9959
(susceptible-alone)	(susceptible-mixed)	1.5606	0.294	Inf	5.299	<.0001
Temp.new = 25C-25C:
contrast		estimate	SE	df	z.ratio	p.value
(resistant-alone) -	(resistant-mixed)	1.4259	0.276	Inf	5.167	<.0001
(resistant-alone) -	(susceptible-alone)	1.1681	0.27	Inf	4.329	0.0001
(resistant-alone) -	(susceptible-mixed)	2.1797	0.304	Inf	7.159	<.0001
(resistant-mixed) -	(susceptible-alone)	-0.2578	0.29	Inf	-0.89	0.8102
(resistant-mixed) -	(susceptible-mixed)	0.7538	0.322	Inf	2.339	0.0894
(susceptible-alone)	(susceptible-mixed)	1.0116	0.317	Inf	3.191	0.0078
Pairwise comparisons: Temp|genotype, in infection
Genotype.n	resistant-alone:
contrast		estimate	SE	df	z.ratio	p.value
(20C-20C)	(20C-25C)	-0.0291	0.251	Inf	-0.116	0.9994
(20C-20C)	(25C-20C)	1.7944	0.277	Inf	6.478	<.0001
(20C-20C)	(25C-25C)	0.2761	0.253	Inf	1.09	0.6954
(20C-25C)	(25C-20C)	1.8235	0.277	Inf	6.586	<.0001
(20C-25C)	(25C-25C)	0.3052	0.253	Inf	1.206	0.6231
(25C-20C)	(25C-25C)	-1.5183	0.279	Inf	-5.451	<.0001
Genotype.n	resistant-mixed:
contrast		estimate	SE	df	z.ratio	p.value
(20C-20C)	(20C-25C)	-0.492	0.268	Inf	-1.839	0.255
(20C-20C)	(25C-20C)	1.1071	0.303	Inf	3.649	0.0015
(20C-20C)	(25C-25C)	0.5512	0.285	Inf	1.935	0.2132
(20C-25C)	(25C-20C)	1.5991	0.298	Inf	5.368	<.0001
(20C-25C)	(25C-25C)	1.0432	0.279	Inf	3.74	0.0011
(25C-20C)	(25C-25C)	-0.5559	0.313	Inf	-1.774	0.2861
Genotype.n	susceptible-alone:
contrast		estimate	SE	df	z.ratio	p.value
(20C-20C)	(20C-25C)	-0.5272	0.277	Inf	-1.904	0.2261
(20C-20C)	(25C-20C)	-0.8557	0.273	Inf	-3.131	0.0094
(20C-20C)	(25C-25C)	-0.0347	0.285	Inf	-0.122	0.9994
(20C-25C)	(25C-20C)	-0.3285	0.264	Inf	-1.243	0.5995
(20C-25C)	(25C-25C)	0.4925	0.276	Inf	1.784	0.2811
(25C-20C)	(25C-25C)	0.821	0.273	Inf	3.012	0.0138
Genotype.n	susceptible-mixed:
contrast		estimate	SE	df	z.ratio	p.value
(20C-20C)	(20C-25C)	-0.2809	0.286	Inf	-0.983	0.7591
(20C-20C)	(25C-20C)	0.5664	0.309	Inf	1.835	0.2567
(20C-20C)	(25C-25C)	0.8383	0.32	Inf	2.616	0.0441
(20C-25C)	(25C-20C)	0.8473	0.303	Inf	2.795	0.0267
(20C-25C)	(25C-25C)	1.1192	0.315	Inf	3.551	0.0022
(25C-20C)	(25C-25C)	0.2719	0.336	Inf	0.809	0.8502
susceptible-alone, infection vs. control
Temp.new = 20C-20C:
contrast	estimate	SE	df	z.ratio	p.value
control - infection	1.307	0.283	Inf	4.617	<.0001
Temp.new = 20C-25C:
contrast	estimate	SE	df	z.ratio	p.value
control - infection	1.707	0.271	Inf	6.303	<.0001
Temp.new = 25C-20C:
contrast	estimate	SE	df	z.ratio	p.value
control - infection	0.385	0.271	Inf	1.42	0.1555
Temp.new = 25C-25C:
contrast	estimate	SE	df	z.ratio	p.value
control - infection	2.261	0.279	Inf	8.11	<.0001
susceptible-mixed, infection vs. control
Temp.new = 20C-20C:
contrast	estimate	SE	df	z.ratio	p.value
control - infection	1.249	0.182	Inf	6.845	<.0001
Temp.new = 20C-25C:
contrast	estimate	SE	df	z.ratio	p.value
control - infection	1.933	0.166	Inf	11.637	<.0001
Temp.new = 25C-20C:
contrast	estimate	SE	df	z.ratio	p.value
control - infection	0.421	0.235	Inf	1.791	0.0734
Temp.new = 25C-25C:
contrast	estimate	SE	df	z.ratio	p.value
control - infection	1.169	0.238	Inf	4.902	<.0001
resistant-alone, infection vs. control
Temp.new = 20C-20C:
contrast	estimate	SE	df	z.ratio	p.value
control - infection	0.214	0.146	Inf	1.47	0.1416
Temp.new = 20C-25C:
contrast	estimate	SE	df	z.ratio	p.value
control - infection	1.037	0.141	Inf	7.355	<.0001
Temp.new = 25C-20C:
contrast	estimate	SE	df	z.ratio	p.value
control - infection	0.733	0.201	Inf	3.653	0.0003
Temp.new = 25C-25C:
contrast	estimate	SE	df	z.ratio	p.value
control - infection	0.516	0.148	Inf	3.478	0.0005
resistant-mixed, infection vs. control
Temp.new = 20C-20C:
contrast	estimate	SE	df	z.ratio	p.value
control - infection	0.755	0.252	Inf	2.992	0.0028
Temp.new = 20C-25C:
contrast	estimate	SE	df	z.ratio	p.value
control - infection	0.901	0.242	Inf	3.725	0.0002
Temp.new = 25C-20C:
contrast	estimate	SE	df	z.ratio	p.value
control - infection	0.268	0.311	Inf	0.864	0.3876
Temp.new = 25C-25C:
contrast	estimate	SE	df	z.ratio	p.value
control - infection	0.345	0.276	Inf	1.248	0.2119
Baseline population fecundity -- mutant proportion (GLM binomial with weights)
glm(formula = L1_srf2_prop ~ Temp * Treatment, family = binomial, data = ., weights = L1_per_30ul)
(Intercept)	-0.02751	0.08866	-0.31	0.75636
Temp20C_25C	-0.32685	0.10697	-3.056	0.00225
Temp25C_20C	-0.19955	0.20759	-0.961	0.33641
Temp25C_25C	-0.04287	0.16729	-0.256	0.79773
Treatmentinfection	0.49413	0.17277	2.86	0.00424
Temp20C_25C:Treatmentinfection	0.53795	0.22094	2.435	0.0149
Temp25C_20C:Treatmentinfection	-0.34118	0.33843	-1.008	0.31339
Temp25C_25C:Treatmentinfection	0.33003	0.30972	1.066	0.28663
Baseline population fecundity -- mutant prop greater or less than 0.5 (binom.test and poolr)
in mixed only, binom.greater, mutant always had greater prop than N2 under infection
Control, 20C_20C, mutant has higher proportion than N2	Control, 20C_25C	Control, 25C_20C	Control, 25C_25C
combined p-values with: binomial test number of p-values combined: 6 number of significant tests: 2 (at alpha = 0.05) adjustment: none combined p-value: 0.03277383	combined p-values with: binomial test number of p-values combined: 6 number of significant tests: 0 (at alpha = 0.05) adjustment: none combined p-value: 1	combined p-values with: binomial test number of p-values combined: 6 number of significant tests: 0 (at alpha = 0.05) adjustment: none combined p-value: 1	combined p-values with: binomial test number of p-values combined: 6 number of significant tests: 0 (at alpha = 0.05) adjustment: none combined p-value: 1
Infection, 20C_20C, mutant has higher proportion than N2	Infection, 20C_25C	Infection, 25C_20C	Infection, 25C_25C
combined p-values with: binomial test number of p-values combined: 6 number of significant tests: 3 (at alpha = 0.05) adjustment: none combined p-value: 0.002229844	combined p-values with: binomial test number of p-values combined: 6 number of significant tests: 3 (at alpha = 0.05) adjustment: none combined p-value: 0.002229844	combined p-values with: binomial test number of p-values combined: 6 number of significant tests: 0 (at alpha = 0.05) adjustment: none combined p-value: 1	combined p-values with: binomial test number of p-values combined: 6 number of significant tests: 3 (at alpha = 0.05) adjustment: none combined p-value: 0.002229844 >
binom.greater
Control, Rear_temp 20C	Control, Rear_temp 25C	Control, exp_temp 20C	Control, exp_temp 25C
combined p-values with: binomial test number of p-values combined: 12 number of significant tests: 2 (at alpha = 0.05) adjustment: none combined p-value: 0.1183599	combined p-values with: binomial test number of p-values combined: 12 number of significant tests: 0 (at alpha = 0.05) adjustment: none combined p-value: 1	combined p-values with: binomial test number of p-values combined: 12 number of significant tests: 2 (at alpha = 0.05) adjustment: none combined p-value: 0.1183599	combined p-values with: binomial test number of p-values combined: 12 number of significant tests: 0 (at alpha = 0.05) adjustment: none combined p-value: 1
Infection, Rear_temp 20C, mutant always has higher prop than N2	Infection, Rear_temp 25C	Infection, exp_temp 20C	Infection, exp_temp 25C
combined p-values with: binomial test number of p-values combined: 12 number of significant tests: 6 (at alpha = 0.05) adjustment: none combined p-value: 1.110779e-05	combined p-values with: binomial test number of p-values combined: 12 number of significant tests: 3 (at alpha = 0.05) adjustment: none combined p-value: 0.01956826	combined p-values with: binomial test number of p-values combined: 12 number of significant tests: 3 (at alpha = 0.05) adjustment: none combined p-value: 0.01956826	combined p-values with: binomial test number of p-values combined: 12 number of significant tests: 6 (at alpha = 0.05) adjustment: none combined p-value: 1.110779e-05
in mixed only, binom.less, mutant has higher competitive cost when in population under 20C_25C control
Control, 20C_20C	Control, 20C_25C, mutant has lower proportion than N2	Control, 25C_20C	Control, 25C_25C
combined p-values with: binomial test number of p-values combined: 6 number of significant tests: 1 (at alpha = 0.05) adjustment: none combined p-value: 0.2649081	combined p-values with: binomial test number of p-values combined: 6 number of significant tests: 4 (at alpha = 0.05) adjustment: none combined p-value: 8.640625e-05	combined p-values with: binomial test number of p-values combined: 6 number of significant tests: 0 (at alpha = 0.05) adjustment: none combined p-value: 1	combined p-values with: binomial test number of p-values combined: 6 number of significant tests: 1 (at alpha = 0.05) adjustment: none combined p-value: 0.2649081
Infection, 20C_20C, mutant never had significantly lower prop than N2 under infection	Infection, 20C_25C	Infection, 25C_20C	Infection, 25C_25C
combined p-values with: binomial test number of p-values combined: 6 number of significant tests: 0 (at alpha = 0.05) adjustment: none combined p-value: 1	combined p-values with: binomial test number of p-values combined: 6 number of significant tests: 0 (at alpha = 0.05) adjustment: none combined p-value: 1	combined p-values with: binomial test number of p-values combined: 6 number of significant tests: 0 (at alpha = 0.05) adjustment: none combined p-value: 1	combined p-values with: binomial test number of p-values combined: 6 number of significant tests: 0 (at alpha = 0.05) adjustment: none combined p-value: 1
binom.less, mutant has lower prop than N2 under 20C rear_temp and 25C exposure temp in control
Control, Rear_temp 20C	Control, Rear_temp 25C	Control, exp_temp 20C	Control, exp_temp 25C
combined p-values with: binomial test number of p-values combined: 12 number of significant tests: 5 (at alpha = 0.05) adjustment: none combined p-value: 0.0001839463	combined p-values with: binomial test number of p-values combined: 12 number of significant tests: 1 (at alpha = 0.05) adjustment: none combined p-value: 0.4596399	combined p-values with: binomial test number of p-values combined: 12 number of significant tests: 1 (at alpha = 0.05) adjustment: none combined p-value: 0.4596399	combined p-values with: binomial test number of p-values combined: 12 number of significant tests: 5 (at alpha = 0.05) adjustment: none combined p-value: 0.0001839463
Infection, Rear_temp 20C, mutant always has higher prop than N2	Infection, Rear_temp 25C	Infection, exp_temp 20C	Infection, exp_temp 25C
combined p-values with: binomial test number of p-values combined: 12 number of significant tests: 0 (at alpha = 0.05) adjustment: none combined p-value: 1	combined p-values with: binomial test number of p-values combined: 12 number of significant tests: 0 (at alpha = 0.05) adjustment: none combined p-value: 1	combined p-values with: binomial test number of p-values combined: 12 number of significant tests: 0 (at alpha = 0.05) adjustment: none combined p-value: 1	combined p-values with: binomial test number of p-values combined: 12 number of significant tests: 0 (at alpha = 0.05) adjustment: none combined p-value: 1

## Sheet: Table S6. evolution stats
Frequency of resistance across generation and treatment groups
variable	estimate	std.error	p-value
Main effects
Generation	-0.21	0.016	<0.001***
infection	-0.43	0.346	0.209
20C-25C	0.28	0.33	0.399
25C-20C	-0.13	0.339	0.691
25C-25C	0.39	0.329	0.238
Interaction effects
Generation:infection	0.13	0.025	<0.001***
Generation:20C-25C	0.19	0.019	<0.001***
Generation:25C-20C	-0.08	0.029	0.005**
Generation:25C-25C	0.16	0.018	<0.001***
infection:20C-25C	0.8	0.476	0.091
infection:25C-20C	0.92	0.49	0.059
infection:25C-25C	-0.08	0.479	0.867
Generation:infection:20C-25C	-0.21	0.029	<0.001***
Generation:infection:25C-20C	-0.1	0.044	0.025*
Generation:infection:25C-25C	0.09	0.03	0.003**
Relative fitness ratio of susceptible:resistance
	20C-20C	20C-25C	25C-20C	25C-25C
mean ~ Treatment	p=0.190	p=0.579	p=0.992	p=0.003**
sd ~ Treatment	p=0.724	p=0.018*	p=0.471	p=0.040*
Uninfected control group
	20C-20C	20C-25C	25C-20C	25C-25C
20C-20C	N/A
20C-25C	p<0.001***
25C-20C	p=0.215	p<0.001***
25C-25C	p=0.002**	p=0.365	p<0.001***	N/A
Infected group
	20C-20C	20C-25C	25C-20C	25C-25C
20C-20C	N/A
20C-25C	p=0.116
25C-20C	p=0.126	p=0.014*
25C-25C	p=0.001**	p=0.029*	p<0.001***	N/A
